# Supplementary material for: ﻿Morphological and molecular characterisation of Mordellistenapeloponnesensis Batten, 1980 (Coleoptera, Mordellidae), with first records from Italy and Turkey
Source: Zookeys. 2024 Oct 1;1214:105–17. doi: 10.3897/zookeys.1214.133348 (PMC11462081; doi:10.3897/zookeys.1214.133348)
Supplement: XML Treatment for Mordellistena (s. str.) peloponnesensis [file zookeys.1214.133348-treatment1.xml]

<!DOCTYPE tp:taxon-treatment
  PUBLIC "-//TaxonX//DTD Taxonomic Treatment Publishing DTD v0 20100105//EN" "tax-treatment-NSO.dtd">
<tp:taxon-treatment xmlns:tp="http://www.plazi.org/taxpub"><tp:treatment-meta><kwd-group><label>Taxon classification</label><kwd>
              <named-content content-type="kingdom">Animalia</named-content>
            </kwd><kwd>
              <named-content content-type="order">Coleoptera</named-content>
            </kwd><kwd>
              <named-content content-type="family">Mordellidae</named-content>
            </kwd></kwd-group><mixed-citation publication-type="journal"><person-group><name><surname>Selnekovič</surname><given-names>Dávid</given-names></name><name><surname>Kodada</surname><given-names>Ján</given-names></name><name><surname>Gülperçin</surname><given-names>Nilay</given-names></name><name><surname>Tezcan</surname><given-names>Serdar</given-names></name><name><surname>Ruzzier</surname><given-names>Enrico</given-names></name></person-group><article-title>﻿Morphological and molecular characterisation of <italic><tp:taxon-name><tp:taxon-name-part taxon-name-part-type="genus" reg="Mordellistena">Mordellistena</tp:taxon-name-part><tp:taxon-name-part taxon-name-part-type="species" reg="peloponnesensis">peloponnesensis</tp:taxon-name-part></tp:taxon-name></italic> Batten, 1980 (<tp:taxon-name><tp:taxon-name-part taxon-name-part-type="order">Coleoptera</tp:taxon-name-part></tp:taxon-name>, <tp:taxon-name><tp:taxon-name-part taxon-name-part-type="family">Mordellidae</tp:taxon-name-part></tp:taxon-name>), with first records from Italy and Turkey</article-title><source>Zookeys</source><day>01</day><month>10</month><year>2024</year><volume>1214</volume><fpage>105</fpage><lpage>117</lpage><pub-id pub-id-type="doi">10.3897/zookeys.1214.133348</pub-id></mixed-citation></tp:treatment-meta><tp:nomenclature><label>﻿</label><tp:taxon-name>
            <object-id xmlns:xlink="http://www.w3.org/1999/xlink" content-type="arpha" xlink:type="simple">77607973-5E11-51FB-82AE-2983CEFCD545</object-id>
            <tp:taxon-name-part taxon-name-part-type="genus" reg="Mordellistena">Mordellistena</tp:taxon-name-part>
            <tp:taxon-name-part taxon-name-part-type="sensu">(s. str.)</tp:taxon-name-part>
            <tp:taxon-name-part taxon-name-part-type="species" reg="peloponnesensis">peloponnesensis</tp:taxon-name-part>
          </tp:taxon-name><tp:taxon-authority>Batten, 1980</tp:taxon-authority><xref ref-type="fig" rid="F1">Figs 1</xref><xref ref-type="fig" rid="F2">, 2</xref><tp:nomenclature-citation-list><tp:nomenclature-citation><tp:taxon-name>
                <tp:taxon-name-part taxon-name-part-type="genus" reg="Mordellistena">Mordellistena</tp:taxon-name-part>
                <tp:taxon-name-part taxon-name-part-type="species" reg="peloponnesensis">peloponnesensis</tp:taxon-name-part>
              </tp:taxon-name><comment>Batten, 1980: 42–44. Type locality: “Skála, Pelopónnesos, Greece”.</comment></tp:nomenclature-citation><tp:nomenclature-citation><tp:taxon-name>
                <tp:taxon-name-part taxon-name-part-type="genus" reg="Mordellistena">Mordellistena</tp:taxon-name-part>
                <tp:taxon-name-part taxon-name-part-type="sensu">(s. str.)</tp:taxon-name-part>
                <tp:taxon-name-part taxon-name-part-type="species" reg="peloponnesensis">peloponnesensis</tp:taxon-name-part>
              </tp:taxon-name><comment>: <xref ref-type="bibr" rid="B9">Horák (2008</xref>, <xref ref-type="bibr" rid="B10">2020</xref>).</comment></tp:nomenclature-citation></tp:nomenclature-citation-list></tp:nomenclature><tp:treatment-sec sec-type="type material" id="SECID0EGFAE"><title>Type material examined.</title><p><bold><italic>Paratypes.</italic></bold> Greece • 3 males; Lakonia, Skala env. [same as holotype]; 9 Jul. 1978; R. Batten leg.; <abbrev xmlns:xlink="http://www.w3.org/1999/xlink" content-type="institution" xlink:title="Naturalis Biodiversity Centre, Leiden, The Netherlands" id="ABBRID0ERFAE" xlink:type="simple">NBCL</abbrev>, RMNH.INS.1485999 [genitalia illustrated], RMNH.INS.1486000, RMNH.INS.1486001 • 4 males; Arkadhia, Tripolis env.; 5 Jul. 1977; R. Batten leg.; <abbrev xmlns:xlink="http://www.w3.org/1999/xlink" content-type="institution" xlink:title="Naturalis Biodiversity Centre, Leiden, The Netherlands" id="ABBRID0EWFAE" xlink:type="simple">NBCL</abbrev>, RMNH.INS.1485986, RMNH.INS.1485987, RMNH.INS.1485988, RMNH.INS.1485989 • 1 male; Messinia, 2 km N. of Kardamili; 6 Jul. 1977; R. Batten leg.; <abbrev xmlns:xlink="http://www.w3.org/1999/xlink" content-type="institution" xlink:title="Naturalis Biodiversity Centre, Leiden, The Netherlands" id="ABBRID0E2FAE" xlink:type="simple">NBCL</abbrev>, RMNH.INS.1485985 • 2 males; Messinia, Pilos env.; 8 Jul. 1978; R. Batten leg.; <abbrev xmlns:xlink="http://www.w3.org/1999/xlink" content-type="institution" xlink:title="Naturalis Biodiversity Centre, Leiden, The Netherlands" id="ABBRID0EAGAE" xlink:type="simple">NBCL</abbrev>, RMNH.INS.1485996, RMNH.INS.1485997 • 1 male; Korinthia, Neméa env.; 10 Jul. 1978; R. Batten leg.; <abbrev xmlns:xlink="http://www.w3.org/1999/xlink" content-type="institution" xlink:title="Naturalis Biodiversity Centre, Leiden, The Netherlands" id="ABBRID0EFGAE" xlink:type="simple">NBCL</abbrev>, RMNH.INS.1485990 • 1 male; same data as preceding; <named-content xmlns:xlink="http://www.w3.org/1999/xlink" content-type="dwc:institutional_code" xlink:title="Hungarian Natural History Museum, Budapest, Hungary" xlink:href="http://grbio.org/institution/hungarian-natural-history-museum" xlink:type="simple">HNHM</named-content> • 1 male; Ilia, 4 km E. of Pirgos; 6 Jul. 1977; R. Batten leg.; <abbrev xmlns:xlink="http://www.w3.org/1999/xlink" content-type="institution" xlink:title="Naturalis Biodiversity Centre, Leiden, The Netherlands" id="ABBRID0EPGAE" xlink:type="simple">NBCL</abbrev>, RMNH.INS.1485991 • 1 female; Fthiotis, 20 km S. of Lamia; 4 Jul. 1977; R. Batten leg.; <abbrev xmlns:xlink="http://www.w3.org/1999/xlink" content-type="institution" xlink:title="Naturalis Biodiversity Centre, Leiden, The Netherlands" id="ABBRID0EUGAE" xlink:type="simple">NBCL</abbrev>, RMNH.INS.1485992 • 1 female; Aitolia, 5 km W of Navpaktos; 8 Jul. 1977; R. Batten leg.; <abbrev xmlns:xlink="http://www.w3.org/1999/xlink" content-type="institution" xlink:title="Naturalis Biodiversity Centre, Leiden, The Netherlands" id="ABBRID0EZGAE" xlink:type="simple">NBCL</abbrev>, RMNH.INS.1485993 • 1 male; Aitolia, 11 km S of Agrinion; 8 Jul. 1977; R. Batten leg.; <abbrev xmlns:xlink="http://www.w3.org/1999/xlink" content-type="institution" xlink:title="Naturalis Biodiversity Centre, Leiden, The Netherlands" id="ABBRID0E5GAE" xlink:type="simple">NBCL</abbrev>, RMNH.INS.1485998 • 1 female; Arta, 12 km NW of Arta; 8 Jul. 1977; R. Batten leg.; <abbrev xmlns:xlink="http://www.w3.org/1999/xlink" content-type="institution" xlink:title="Naturalis Biodiversity Centre, Leiden, The Netherlands" id="ABBRID0EDHAE" xlink:type="simple">NBCL</abbrev>, RMNH.INS.1485994 • 1 male; Lakonia, 10 km N Sparti; 7 Jul. 1978; R. Batten leg.; <abbrev xmlns:xlink="http://www.w3.org/1999/xlink" content-type="institution" xlink:title="Naturalis Biodiversity Centre, Leiden, The Netherlands" id="ABBRID0EIHAE" xlink:type="simple">NBCL</abbrev>, RMNH.INS.1485995 • 1 male, 1 female; Attica; E. Reitter leg.; syntypes of <italic><tp:taxon-name><tp:taxon-name-part taxon-name-part-type="genus" reg="Mordellistena">Mordellistena</tp:taxon-name-part><tp:taxon-name-part taxon-name-part-type="species" reg="gemellata">gemellata</tp:taxon-name-part></tp:taxon-name></italic> Schilsky, 1898; <named-content xmlns:xlink="http://www.w3.org/1999/xlink" content-type="dwc:institutional_code" xlink:title="Museum für Naturkunde der Humboldt-Universität, Berlin, Germany" xlink:href="http://grbio.org/institution/museum-f%C3%BCr-naturkunde-2" xlink:type="simple">MNB</named-content> • 1 female; “Parnass”; syntype of <italic><tp:taxon-name><tp:taxon-name-part taxon-name-part-type="genus" reg="Mordellistena">Mordellistena</tp:taxon-name-part><tp:taxon-name-part taxon-name-part-type="species" reg="gemellata">gemellata</tp:taxon-name-part></tp:taxon-name></italic> Schilsky, 1898; D. Krüper leg.; <named-content xmlns:xlink="http://www.w3.org/1999/xlink" content-type="dwc:institutional_code" xlink:title="Museum für Naturkunde der Humboldt-Universität, Berlin, Germany" xlink:href="http://grbio.org/institution/museum-f%C3%BCr-naturkunde-2" xlink:type="simple">MNB</named-content>.</p></tp:treatment-sec><tp:treatment-sec sec-type="material" id="SECID0ENIAE"><title>Additional material examined.</title><p>Cyprus • 2 males, 3 females; Choirokoitia; <named-content xmlns:xlink="http://www.w3.org/1999/xlink" content-type="dwc:verbatimCoordinates" xlink:type="simple"><named-content content-type="geo-json" specific-use="{&#34;type&#34;:&#34;Point&#34;,&#34;coordinates&#34;:[33.337500,34.795833]}" id="NCID0EWIAE" xlink:type="simple">34.795833°N, 33.337500°E</named-content></named-content>; alt. 186 m; 15 Jul. 2009; M. Mantič leg.; forest steppe, on flowers; <abbrev xmlns:xlink="http://www.w3.org/1999/xlink" content-type="institution" xlink:title="Marion Mantič, Hlučín-Bobrovníky, Czechia" id="ABBRID0E2IAE" xlink:type="simple">MMCZ</abbrev> • 2 males; Pegeia, Coral Bay; <named-content xmlns:xlink="http://www.w3.org/1999/xlink" content-type="dwc:verbatimCoordinates" xlink:type="simple"><named-content content-type="geo-json" specific-use="{&#34;type&#34;:&#34;Point&#34;,&#34;coordinates&#34;:[32.364167,34.858333]}" id="NCID0EDJAE" xlink:type="simple">34.858333°N, 32.364167°E</named-content></named-content>; alt. 9 m; 21 May 2017; M. Mantič leg.; forest steppe by sea, on flowers; <abbrev xmlns:xlink="http://www.w3.org/1999/xlink" content-type="institution" xlink:title="Marion Mantič, Hlučín-Bobrovníky, Czechia" id="ABBRID0EIJAE" xlink:type="simple">MMCZ</abbrev> • 1 male, 6 females; Foinikaria, Germasogeia Reservoir; <named-content xmlns:xlink="http://www.w3.org/1999/xlink" content-type="dwc:verbatimCoordinates" xlink:type="simple"><named-content content-type="geo-json" specific-use="{&#34;type&#34;:&#34;Point&#34;,&#34;coordinates&#34;:[33.093333,34.755278]}" id="NCID0EQJAE" xlink:type="simple">34.755278°N, 33.093333°E</named-content></named-content>; alt. 68 m; 27 Apr. 2018; D. Selnekovič leg.; secondary grassland, on <italic><tp:taxon-name><tp:taxon-name-part taxon-name-part-type="genus" reg="Daucus">Daucus</tp:taxon-name-part></tp:taxon-name></italic>; <abbrev xmlns:xlink="http://www.w3.org/1999/xlink" content-type="institution" xlink:title="Dávid Selnekovič, Bratislava, Slovakia" id="ABBRID0E3JAE" xlink:type="simple">DSBS</abbrev>, DSBS15, DSBS16 • 1 male, 1 female; Kouklia env.; <named-content xmlns:xlink="http://www.w3.org/1999/xlink" content-type="dwc:verbatimCoordinates" xlink:type="simple"><named-content content-type="geo-json" specific-use="{&#34;type&#34;:&#34;Point&#34;,&#34;coordinates&#34;:[32.628931,34.666474]}" id="NCID0EEKAE" xlink:type="simple">34.666474°N, 32.628931°E</named-content></named-content>; alt. 34 m; 9 May 2022; D. Selnekovič leg.; xeric grasslands on slopes, on <italic><tp:taxon-name><tp:taxon-name-part taxon-name-part-type="genus" reg="Ferula">Ferula</tp:taxon-name-part></tp:taxon-name></italic>; <abbrev xmlns:xlink="http://www.w3.org/1999/xlink" content-type="institution" xlink:title="Dávid Selnekovič, Bratislava, Slovakia" id="ABBRID0EQKAE" xlink:type="simple">DSBS</abbrev>, DSBS609, DSBS610 • 1 male; Potamiou env.; <named-content xmlns:xlink="http://www.w3.org/1999/xlink" content-type="dwc:verbatimCoordinates" xlink:type="simple"><named-content content-type="geo-json" specific-use="{&#34;type&#34;:&#34;Point&#34;,&#34;coordinates&#34;:[32.797439,34.818289]}" id="NCID0EYKAE" xlink:type="simple">34.818289°N, 32.797439°E</named-content></named-content>; alt. 677 m; 10 May 2022; D. Selnekovič leg.; road verge, orchards, on <italic><tp:taxon-name><tp:taxon-name-part taxon-name-part-type="genus" reg="Daucus">Daucus</tp:taxon-name-part></tp:taxon-name></italic> and <italic><tp:taxon-name><tp:taxon-name-part taxon-name-part-type="genus" reg="Tordylium">Tordylium</tp:taxon-name-part></tp:taxon-name></italic>; <abbrev xmlns:xlink="http://www.w3.org/1999/xlink" content-type="institution" xlink:title="Dávid Selnekovič, Bratislava, Slovakia" id="ABBRID0ELLAE" xlink:type="simple">DSBS</abbrev>, DSBS611 • 1 female; Pissouri; <named-content xmlns:xlink="http://www.w3.org/1999/xlink" content-type="dwc:verbatimCoordinates" xlink:type="simple"><named-content content-type="geo-json" specific-use="{&#34;type&#34;:&#34;Point&#34;,&#34;coordinates&#34;:[32.715005,34.653149]}" id="NCID0ETLAE" xlink:type="simple">34.653149°N, 32.715005°E</named-content></named-content>; alt. 29 m; 12 May 2022; D. Selnekovič leg.; crop fields, slopes with xeric vegetation, on <italic><tp:taxon-name><tp:taxon-name-part taxon-name-part-type="genus" reg="Ferula">Ferula</tp:taxon-name-part></tp:taxon-name></italic> and <italic><tp:taxon-name><tp:taxon-name-part taxon-name-part-type="genus" reg="Tordylium">Tordylium</tp:taxon-name-part></tp:taxon-name></italic>; <abbrev xmlns:xlink="http://www.w3.org/1999/xlink" content-type="institution" xlink:title="Dávid Selnekovič, Bratislava, Slovakia" id="ABBRID0EGMAE" xlink:type="simple">DSBS</abbrev> • 3 males, 4 females; Avdimou env.; <named-content xmlns:xlink="http://www.w3.org/1999/xlink" content-type="dwc:verbatimCoordinates" xlink:type="simple"><named-content content-type="geo-json" specific-use="{&#34;type&#34;:&#34;Point&#34;,&#34;coordinates&#34;:[32.758667,34.675610]}" id="NCID0EOMAE" xlink:type="simple">34.675610°N, 32.758667°E</named-content></named-content>; alt. 33 m; 13 May 2022; D. Selnekovič leg.; road verge, crop fields, on <italic><tp:taxon-name><tp:taxon-name-part taxon-name-part-type="genus" reg="Daucus">Daucus</tp:taxon-name-part></tp:taxon-name></italic> and <italic><tp:taxon-name><tp:taxon-name-part taxon-name-part-type="genus" reg="Ferula">Ferula</tp:taxon-name-part></tp:taxon-name></italic>; <abbrev xmlns:xlink="http://www.w3.org/1999/xlink" content-type="institution" xlink:title="Dávid Selnekovič, Bratislava, Slovakia" id="ABBRID0EBNAE" xlink:type="simple">DSBS</abbrev> • 2 females; Kyrenia, Bellapais; 13 Jul 1939; H. Lindberg leg.; <named-content xmlns:xlink="http://www.w3.org/1999/xlink" content-type="dwc:institutional_code" xlink:title="Finnish Museum of Natural History, Helsinki, Finland" xlink:href="http://grbio.org/institution/finnish-museum-natural-history" xlink:type="simple">MZH</named-content>, <ext-link xmlns:xlink="http://www.w3.org/1999/xlink" xlink:href="http://id.luomus.fi/GAC.38997" ext-link-type="uri" xlink:type="simple">http://id.luomus.fi/GAC.38997</ext-link>. Greece • 6 specimens; Crete, Paralia Kouma; <named-content xmlns:xlink="http://www.w3.org/1999/xlink" content-type="dwc:verbatimCoordinates" xlink:type="simple"><named-content content-type="geo-json" specific-use="{&#34;type&#34;:&#34;Point&#34;,&#34;coordinates&#34;:[24.298889,35.352222]}" id="NCID0EWNAE" xlink:type="simple">35.352222°N, 24.298889°E</named-content></named-content>; alt. 1 m; 16 Jul. 2012; M. Mantič leg.; sand beech, on flowers; <abbrev xmlns:xlink="http://www.w3.org/1999/xlink" content-type="institution" xlink:title="Marion Mantič, Hlučín-Bobrovníky, Czechia" id="ABBRID0E2NAE" xlink:type="simple">MMCZ</abbrev> • 7 specimens; Crete, Paralia Preveli; <named-content xmlns:xlink="http://www.w3.org/1999/xlink" content-type="dwc:verbatimCoordinates" xlink:type="simple"><named-content content-type="geo-json" specific-use="{&#34;type&#34;:&#34;Point&#34;,&#34;coordinates&#34;:[24.473333,35.152778]}" id="NCID0EGOAE" xlink:type="simple">35.152778°N, 24.473333°E</named-content></named-content>; alt. 7 m; 5 Jun. 2018; M. Mantič leg.; forest steppe, on flowers; <abbrev xmlns:xlink="http://www.w3.org/1999/xlink" content-type="institution" xlink:title="Marion Mantič, Hlučín-Bobrovníky, Czechia" id="ABBRID0ELOAE" xlink:type="simple">MMCZ</abbrev> • 4 specimens; Crete, Lavris, 4 km W of Panormos; <named-content xmlns:xlink="http://www.w3.org/1999/xlink" content-type="dwc:verbatimCoordinates" xlink:type="simple"><named-content content-type="geo-json" specific-use="{&#34;type&#34;:&#34;Point&#34;,&#34;coordinates&#34;:[24.648611,35.417778]}" id="NCID0ETOAE" xlink:type="simple">35.417778°N, 24.648611°E</named-content></named-content>; alt. 21 m; 1 Jun. 2018; M. Mantič leg.; forest steppe, on flowers; <abbrev xmlns:xlink="http://www.w3.org/1999/xlink" content-type="institution" xlink:title="Marion Mantič, Hlučín-Bobrovníky, Czechia" id="ABBRID0EYOAE" xlink:type="simple">MMCZ</abbrev> • 1 female; Crete, Panormos env.; <named-content xmlns:xlink="http://www.w3.org/1999/xlink" content-type="dwc:verbatimCoordinates" xlink:type="simple"><named-content content-type="geo-json" specific-use="{&#34;type&#34;:&#34;Point&#34;,&#34;coordinates&#34;:[24.689444,35.416667]}" id="NCID0EAPAE" xlink:type="simple">35.416667°N, 24.689444°E</named-content></named-content>; alt. 27 m; 30 May 2018; M. Mantič leg.; forest steppe, on flowers; <abbrev xmlns:xlink="http://www.w3.org/1999/xlink" content-type="institution" xlink:title="Marion Mantič, Hlučín-Bobrovníky, Czechia" id="ABBRID0EFPAE" xlink:type="simple">MMCZ</abbrev> • 1 female; Crete, Orino Gorge, 1.8 km NW of Koutsoras; <named-content xmlns:xlink="http://www.w3.org/1999/xlink" content-type="dwc:verbatimCoordinates" xlink:type="simple"><named-content content-type="geo-json" specific-use="{&#34;type&#34;:&#34;Point&#34;,&#34;coordinates&#34;:[25.932778,35.045278]}" id="NCID0ENPAE" xlink:type="simple">35.045278°N, 25.932778°E</named-content></named-content>; alt. 97 m; 19 May 2023; M. Mantič leg.; stram valley, on flowers; <abbrev xmlns:xlink="http://www.w3.org/1999/xlink" content-type="institution" xlink:title="Marion Mantič, Hlučín-Bobrovníky, Czechia" id="ABBRID0ESPAE" xlink:type="simple">MMCZ</abbrev> • 4 specimens; Crete, Ierapetra; <named-content xmlns:xlink="http://www.w3.org/1999/xlink" content-type="dwc:verbatimCoordinates" xlink:type="simple"><named-content content-type="geo-json" specific-use="{&#34;type&#34;:&#34;Point&#34;,&#34;coordinates&#34;:[25.768333,35.014167]}" id="NCID0E1PAE" xlink:type="simple">35.014167°N, 25.768333°E</named-content></named-content>; alt. 20 m; 16 May 2023; M. Mantič leg.; olive groves, on flowers; <abbrev xmlns:xlink="http://www.w3.org/1999/xlink" content-type="institution" xlink:title="Marion Mantič, Hlučín-Bobrovníky, Czechia" id="ABBRID0E6PAE" xlink:type="simple">MMCZ</abbrev> • 1 male; Crete, Chochlakies; <named-content xmlns:xlink="http://www.w3.org/1999/xlink" content-type="dwc:verbatimCoordinates" xlink:type="simple"><named-content content-type="geo-json" specific-use="{&#34;type&#34;:&#34;Point&#34;,&#34;coordinates&#34;:[26.246389,35.146389]}" id="NCID0EHQAE" xlink:type="simple">35.146389°N, 26.246389°E</named-content></named-content>; alt. 106 m; 10 Jun. 2023; M. Mantič leg.; olive groves, on flowers; <abbrev xmlns:xlink="http://www.w3.org/1999/xlink" content-type="institution" xlink:title="Marion Mantič, Hlučín-Bobrovníky, Czechia" id="ABBRID0EMQAE" xlink:type="simple">MMCZ</abbrev> • 1 male; Crete, Kournas, Kourna lake; 30 Jun. 2002; A. Přidal leg.; <named-content xmlns:xlink="http://www.w3.org/1999/xlink" content-type="dwc:institutional_code" xlink:title="National Museum, Prague, Czechia" xlink:href="http://grbio.org/institution/national-museum-prague-0" xlink:type="simple">NMPC</named-content> • 1 male; Crete, Knossos; 1934; Mařan and Štěpánek leg.; <named-content xmlns:xlink="http://www.w3.org/1999/xlink" content-type="dwc:institutional_code" xlink:title="National Museum, Prague, Czechia" xlink:href="http://grbio.org/institution/national-museum-prague-0" xlink:type="simple">NMPC</named-content> • 2 specimens; Rhodes, Kalythiés env.; <named-content xmlns:xlink="http://www.w3.org/1999/xlink" content-type="dwc:verbatimCoordinates" xlink:type="simple"><named-content content-type="geo-json" specific-use="{&#34;type&#34;:&#34;Point&#34;,&#34;coordinates&#34;:[28.187810,36.326339]}" id="NCID0E5QAE" xlink:type="simple">36.326339°N, 28.187810°E</named-content></named-content>; alt. 43 m; 26 May 2023; D. Selnekovič leg.; olive orchard, on <italic><tp:taxon-name><tp:taxon-name-part taxon-name-part-type="genus" reg="Ammi">Ammi</tp:taxon-name-part><tp:taxon-name-part taxon-name-part-type="species" reg="majus">majus</tp:taxon-name-part></tp:taxon-name></italic> and <italic><tp:taxon-name><tp:taxon-name-part taxon-name-part-type="genus" reg="Helichrysum">Helichrysum</tp:taxon-name-part></tp:taxon-name></italic> sp.; <abbrev xmlns:xlink="http://www.w3.org/1999/xlink" content-type="institution" xlink:title="Dávid Selnekovič, Bratislava, Slovakia" id="ABBRID0EVRAE" xlink:type="simple">DSBS</abbrev>, DSBS715B, DSBS716 • 4 males, 1 female; Rhodes, Afantou env.; <named-content xmlns:xlink="http://www.w3.org/1999/xlink" content-type="dwc:verbatimCoordinates" xlink:type="simple"><named-content content-type="geo-json" specific-use="{&#34;type&#34;:&#34;Point&#34;,&#34;coordinates&#34;:[28.189384,36.311961]}" id="NCID0E4RAE" xlink:type="simple">36.311961°N, 28.189384°E</named-content></named-content>; alt. 9 m; 26–30 May 2023; D. Selnekovič leg.; ruderal community, on <italic><tp:taxon-name><tp:taxon-name-part taxon-name-part-type="genus" reg="Daucus">Daucus</tp:taxon-name-part></tp:taxon-name></italic> sp.; <abbrev xmlns:xlink="http://www.w3.org/1999/xlink" content-type="institution" xlink:title="Dávid Selnekovič, Bratislava, Slovakia" id="ABBRID0EJSAE" xlink:type="simple">DSBS</abbrev> • 3 males, 3 females; Rhodes, Kolympia; <named-content xmlns:xlink="http://www.w3.org/1999/xlink" content-type="dwc:verbatimCoordinates" xlink:type="simple"><named-content content-type="geo-json" specific-use="{&#34;type&#34;:&#34;Point&#34;,&#34;coordinates&#34;:[28.131744,36.259536]}" id="NCID0ERSAE" xlink:type="simple">36.259536°N, 28.131744°E</named-content></named-content>; alt. 49 m; 28 May 2023; D. Selnekovič leg.; olive orchard, on <italic><tp:taxon-name><tp:taxon-name-part taxon-name-part-type="genus" reg="Daucus">Daucus</tp:taxon-name-part></tp:taxon-name></italic> and <italic><tp:taxon-name><tp:taxon-name-part taxon-name-part-type="genus" reg="Ammi">Ammi</tp:taxon-name-part><tp:taxon-name-part taxon-name-part-type="species" reg="majus">majus</tp:taxon-name-part></tp:taxon-name></italic>; <abbrev xmlns:xlink="http://www.w3.org/1999/xlink" content-type="institution" xlink:title="Dávid Selnekovič, Bratislava, Slovakia" id="ABBRID0EITAE" xlink:type="simple">DSBS</abbrev>, DSBS623 to DSBS626 • 11 specimens; Rhodes, Kolympia; <named-content xmlns:xlink="http://www.w3.org/1999/xlink" content-type="dwc:verbatimCoordinates" xlink:type="simple"><named-content content-type="geo-json" specific-use="{&#34;type&#34;:&#34;Point&#34;,&#34;coordinates&#34;:[28.168056,36.252222]}" id="NCID0EQTAE" xlink:type="simple">36.252222°N, 28.168056°E</named-content></named-content>; alt. 15 m; 21 May 2011; M. Mantič leg.; forest steppe, on <tp:taxon-name><tp:taxon-name-part taxon-name-part-type="family">Apiaceae</tp:taxon-name-part></tp:taxon-name>; <abbrev xmlns:xlink="http://www.w3.org/1999/xlink" content-type="institution" xlink:title="Marion Mantič, Hlučín-Bobrovníky, Czechia" id="ABBRID0E1TAE" xlink:type="simple">MMCZ</abbrev> • 2 females; Rhodes, Kalythiés env.; <named-content xmlns:xlink="http://www.w3.org/1999/xlink" content-type="dwc:verbatimCoordinates" xlink:type="simple"><named-content content-type="geo-json" specific-use="{&#34;type&#34;:&#34;Point&#34;,&#34;coordinates&#34;:[28.186782,36.320247]}" id="NCID0ECUAE" xlink:type="simple">36.3202469°N, 28.1867823°E</named-content></named-content>; alt. 14 m; 1 Jun. 2023; D. Selnekovič leg.; ruderal grassland with olive trees and shrubs, on <italic><tp:taxon-name><tp:taxon-name-part taxon-name-part-type="genus" reg="Daucus">Daucus</tp:taxon-name-part></tp:taxon-name></italic> sp.; <abbrev xmlns:xlink="http://www.w3.org/1999/xlink" content-type="institution" xlink:title="Dávid Selnekovič, Bratislava, Slovakia" id="ABBRID0EOUAE" xlink:type="simple">DSBS</abbrev>. Italy • 4 males, 1 female; Campania, Naples, Camaldoli, <named-content xmlns:xlink="http://www.w3.org/1999/xlink" content-type="dwc:verbatimCoordinates" xlink:type="simple"><named-content content-type="geo-json" specific-use="{&#34;type&#34;:&#34;Point&#34;,&#34;coordinates&#34;:[14.202138,40.852285]}" id="NCID0EWUAE" xlink:type="simple">40.852285°N, 14.202138°E</named-content></named-content>; alt. 142 m; 3 Jul. 2023; D. Selnekovič leg.; ruderal habitat, on <italic><tp:taxon-name><tp:taxon-name-part taxon-name-part-type="genus" reg="Daucus">Daucus</tp:taxon-name-part><tp:taxon-name-part taxon-name-part-type="species" reg="carota">carota</tp:taxon-name-part></tp:taxon-name></italic>; <abbrev xmlns:xlink="http://www.w3.org/1999/xlink" content-type="institution" xlink:title="Dávid Selnekovič, Bratislava, Slovakia" id="ABBRID0EGVAE" xlink:type="simple">DSBS</abbrev>, DSBS558, DSBS598, DSBS599 • 5 males; Sardinia, Sassari; <named-content xmlns:xlink="http://www.w3.org/1999/xlink" content-type="dwc:verbatimCoordinates" xlink:type="simple"><named-content content-type="geo-json" specific-use="{&#34;type&#34;:&#34;Point&#34;,&#34;coordinates&#34;:[8.549854,40.712163]}" id="NCID0EOVAE" xlink:type="simple">40.712163°N, 8.549854°E</named-content></named-content>; alt. 207 m; 27 Jun. 2021; D. Selnekovič leg.; urban area, ruderal community along olive orchard and parking lot, on <italic><tp:taxon-name><tp:taxon-name-part taxon-name-part-type="genus" reg="Daucus">Daucus</tp:taxon-name-part><tp:taxon-name-part taxon-name-part-type="species" reg="carota">carota</tp:taxon-name-part></tp:taxon-name></italic>; <abbrev xmlns:xlink="http://www.w3.org/1999/xlink" content-type="institution" xlink:title="Dávid Selnekovič, Bratislava, Slovakia" id="ABBRID0E5VAE" xlink:type="simple">DSBS</abbrev>, DSBS700 to DSBS704 • 3 males; Puglia, Foggia, Vieste; <named-content xmlns:xlink="http://www.w3.org/1999/xlink" content-type="dwc:verbatimCoordinates" xlink:type="simple"><named-content content-type="geo-json" specific-use="{&#34;type&#34;:&#34;Point&#34;,&#34;coordinates&#34;:[16.086091,41.902976]}" id="NCID0EGWAE" xlink:type="simple">41.902976°N, 16.086091°E</named-content></named-content>; alt. 60 m; 3 Jun. 2021; E. Ruzzier leg.; road verge, on <italic><tp:taxon-name><tp:taxon-name-part taxon-name-part-type="genus" reg="Daucus">Daucus</tp:taxon-name-part><tp:taxon-name-part taxon-name-part-type="species" reg="carota">carota</tp:taxon-name-part></tp:taxon-name></italic>; <abbrev xmlns:xlink="http://www.w3.org/1999/xlink" content-type="institution" xlink:title="Enrico Ruzzier, Mirano, Italy" id="ABBRID0EWWAE" xlink:type="simple">ERPC</abbrev> • 1 male; Sicilia, Caltagirone; <named-content xmlns:xlink="http://www.w3.org/1999/xlink" content-type="dwc:institutional_code" xlink:title="National Museum, Prague, Czechia" xlink:href="http://grbio.org/institution/national-museum-prague-0" xlink:type="simple">NMPC</named-content>. Turkey • 1 male, 1 female; Mugla, Bodrum, Aspat; 24 May 2008; N. Gulpercin leg.; <abbrev xmlns:xlink="http://www.w3.org/1999/xlink" content-type="institution" xlink:title="Lodos Entomological Museum, Izmir, Turkey" id="ABBRID0EAXAE" xlink:type="simple">LEMT</abbrev> • 1 female; Mugla, Bodrum, Aspat; 7 Jun. 2008; S. Tezcan leg.; <abbrev xmlns:xlink="http://www.w3.org/1999/xlink" content-type="institution" xlink:title="Lodos Entomological Museum, Izmir, Turkey" id="ABBRID0EFXAE" xlink:type="simple">LEMT</abbrev>.</p></tp:treatment-sec><tp:treatment-sec sec-type="Differential diagnosis" id="SECID0EKXAE"><title>Differential diagnosis.</title><p><italic><tp:taxon-name><tp:taxon-name-part taxon-name-part-type="genus" reg="Mordellistena">Mordellistena</tp:taxon-name-part><tp:taxon-name-part taxon-name-part-type="species" reg="peloponnesensis">peloponnesensis</tp:taxon-name-part></tp:taxon-name></italic> is characterised by antennomeres 1–4 being narrower than the following ones and by the presence of two short lateral ctenidia on the posterior tibia that are perpendicular to the dorsal edge of the tibia. This combination of characters is unique to the <italic><tp:taxon-name><tp:taxon-name-part taxon-name-part-type="genus" reg="Mordellistena">M.</tp:taxon-name-part><tp:taxon-name-part taxon-name-part-type="species" reg="gemellata">gemellata</tp:taxon-name-part></tp:taxon-name></italic> species group as defined by <xref ref-type="bibr" rid="B3">Ermisch (1956)</xref>. Within this group, <italic><tp:taxon-name><tp:taxon-name-part taxon-name-part-type="genus" reg="Mordellistena">M.</tp:taxon-name-part><tp:taxon-name-part taxon-name-part-type="species" reg="peloponnesensis">peloponnesensis</tp:taxon-name-part></tp:taxon-name></italic> (Fig. <xref ref-type="fig" rid="F1">1</xref>) is further distinguished by its black integument, including mouth parts and appendages, pale brownish to yellowish pubescence on the dorsal surface of the body, short antennal segments 5–10 (1.2–1.5× longer than wide), relatively large body size (<abbrev xmlns:xlink="http://www.w3.org/1999/xlink" xlink:title="combination of head, pronotal and elytral lengths" id="ABBRID0EZYAE" xlink:type="simple">TL</abbrev> 3.26–4.87 mm), long and narrow elytra (2.2–2.5× longer than wide), male tibia expanded at the base with a group of extended setae, and the characteristic shape of parameres (Fig. <xref ref-type="fig" rid="F1">1B, C</xref>).</p><fig id="F1" position="float" orientation="portrait"><object-id xmlns:xlink="http://www.w3.org/1999/xlink" content-type="doi" xlink:type="simple">10.3897/zookeys.1214.133348.figure1</object-id><object-id xmlns:xlink="http://www.w3.org/1999/xlink" content-type="arpha" xlink:type="simple">EEB33905-C1D2-5C63-AC42-3EB8CA453652</object-id><label>Figure 1.</label><caption><p><italic><tp:taxon-name><tp:taxon-name-part taxon-name-part-type="genus" reg="Mordellistena">Mordellistena</tp:taxon-name-part><tp:taxon-name-part taxon-name-part-type="species" reg="peloponnesensis">peloponnesensis</tp:taxon-name-part></tp:taxon-name></italic> Batten, 1980 <bold>A</bold> habitus, male, Rhodes, Greece, DSBS623 <bold>B</bold> parameres, paratype from Skala (type locality), RMNH.INS.1485999 <bold>C</bold> parameres, specimen from Italy, DSBS558 <bold>D</bold> female sternite VIII, DSBS610 <bold>E</bold> male sternite VIII, DSBS558.</p></caption><graphic xmlns:xlink="http://www.w3.org/1999/xlink" xlink:href="zookeys-1214-105_article-133348__-g001.jpg" position="float" orientation="portrait" xlink:type="simple" id="oo_1146359.jpg"><uri content-type="original_file" xlink:type="simple">https://binary.pensoft.net/fig/1146359</uri></graphic></fig><p>The species most closely resembling <italic><tp:taxon-name><tp:taxon-name-part taxon-name-part-type="genus" reg="Mordellistena">M.</tp:taxon-name-part><tp:taxon-name-part taxon-name-part-type="species" reg="peloponnesensis">peloponnesensis</tp:taxon-name-part></tp:taxon-name></italic> in terms of size, body shape, elytral length and width, and pubescence color are <italic><tp:taxon-name><tp:taxon-name-part taxon-name-part-type="genus" reg="Mordellistena">M.</tp:taxon-name-part><tp:taxon-name-part taxon-name-part-type="species" reg="algeriensis">algeriensis</tp:taxon-name-part></tp:taxon-name></italic> Ermisch, 1966 (Algeria, Italy, and Tunisia), <italic><tp:taxon-name><tp:taxon-name-part taxon-name-part-type="genus" reg="Mordellistena">M.</tp:taxon-name-part><tp:taxon-name-part taxon-name-part-type="species" reg="gemellata">gemellata</tp:taxon-name-part></tp:taxon-name></italic> Schilsky, 1898 (Portugal, Spain), and <italic><tp:taxon-name><tp:taxon-name-part taxon-name-part-type="genus" reg="Mordellistena">M.</tp:taxon-name-part><tp:taxon-name-part taxon-name-part-type="species" reg="pyrenaea">pyrenaea</tp:taxon-name-part></tp:taxon-name></italic> Ermisch, 1966 (France, Spain). These species can be differentiated from <italic><tp:taxon-name><tp:taxon-name-part taxon-name-part-type="genus" reg="Mordellistena">M.</tp:taxon-name-part><tp:taxon-name-part taxon-name-part-type="species" reg="peloponnesensis">peloponnesensis</tp:taxon-name-part></tp:taxon-name></italic> by distinct paramere shapes [see <xref ref-type="bibr" rid="B19">Selnekovič and Kodada (2022)</xref> for <italic><tp:taxon-name><tp:taxon-name-part taxon-name-part-type="genus" reg="Mordellistena">M.</tp:taxon-name-part><tp:taxon-name-part taxon-name-part-type="species" reg="algeriensis">algeriensis</tp:taxon-name-part></tp:taxon-name></italic>; <xref ref-type="bibr" rid="B6">Ermisch (1966)</xref> for <italic><tp:taxon-name><tp:taxon-name-part taxon-name-part-type="genus" reg="Mordellistena">M.</tp:taxon-name-part><tp:taxon-name-part taxon-name-part-type="species" reg="pyrenaea">pyrenaea</tp:taxon-name-part></tp:taxon-name></italic>; and <xref ref-type="bibr" rid="B4">Ermisch (1963a)</xref> for <italic><tp:taxon-name><tp:taxon-name-part taxon-name-part-type="genus" reg="Mordellistena">M.</tp:taxon-name-part><tp:taxon-name-part taxon-name-part-type="species" reg="gemellata">gemellata</tp:taxon-name-part></tp:taxon-name></italic>]. Of these, <italic><tp:taxon-name><tp:taxon-name-part taxon-name-part-type="genus" reg="Mordellistena">M.</tp:taxon-name-part><tp:taxon-name-part taxon-name-part-type="species" reg="algeriensis">algeriensis</tp:taxon-name-part></tp:taxon-name></italic>, recently reported from Sardinia (<xref ref-type="bibr" rid="B19">Selnekovič and Kodada 2022</xref>), is the only species with a range that partially overlaps with <italic><tp:taxon-name><tp:taxon-name-part taxon-name-part-type="genus" reg="Mordellistena">M.</tp:taxon-name-part><tp:taxon-name-part taxon-name-part-type="species" reg="peloponnesensis">peloponnesensis</tp:taxon-name-part></tp:taxon-name></italic>. It differs from <italic><tp:taxon-name><tp:taxon-name-part taxon-name-part-type="genus" reg="Mordellistena">M.</tp:taxon-name-part><tp:taxon-name-part taxon-name-part-type="species" reg="peloponnesensis">peloponnesensis</tp:taxon-name-part></tp:taxon-name></italic> not only in paramere shape but also in size: <italic><tp:taxon-name><tp:taxon-name-part taxon-name-part-type="genus" reg="Mordellistena">M.</tp:taxon-name-part><tp:taxon-name-part taxon-name-part-type="species" reg="algeriensis">algeriensis</tp:taxon-name-part></tp:taxon-name></italic> has an <abbrev xmlns:xlink="http://www.w3.org/1999/xlink" xlink:title="elytral length from scutellar apex to elytral apices along suture" id="ABBRID0EZ5AE" xlink:type="simple">EL</abbrev>/<abbrev xmlns:xlink="http://www.w3.org/1999/xlink" xlink:title="maximum right paramere length" id="ABBRID0E45AE" xlink:type="simple">RPrL</abbrev> ratio of 5.89–6.42 and an <abbrev xmlns:xlink="http://www.w3.org/1999/xlink" xlink:title="elytral length from scutellar apex to elytral apices along suture" id="ABBRID0EB6AE" xlink:type="simple">EL</abbrev>/<abbrev xmlns:xlink="http://www.w3.org/1999/xlink" xlink:title="maximum left paramere length" id="ABBRID0EF6AE" xlink:type="simple">LPrL</abbrev> ratio of 5.21–5.54, while <italic><tp:taxon-name><tp:taxon-name-part taxon-name-part-type="genus" reg="Mordellistena">M.</tp:taxon-name-part><tp:taxon-name-part taxon-name-part-type="species" reg="peloponnesensis">peloponnesensis</tp:taxon-name-part></tp:taxon-name></italic> has corresponding ratios of 6.84–8.61 and 5.65–7.38. Additionally, <italic><tp:taxon-name><tp:taxon-name-part taxon-name-part-type="genus" reg="Mordellistena">M.</tp:taxon-name-part><tp:taxon-name-part taxon-name-part-type="species" reg="algeriensis">algeriensis</tp:taxon-name-part></tp:taxon-name></italic> can be distinguished by its subquadrate antennal segments 5–10 (~1.0× longer than wide), whereas in <italic><tp:taxon-name><tp:taxon-name-part taxon-name-part-type="genus" reg="Mordellistena">M.</tp:taxon-name-part><tp:taxon-name-part taxon-name-part-type="species" reg="peloponnesensis">peloponnesensis</tp:taxon-name-part></tp:taxon-name></italic>, these segments are 1.2–1.5× longer than wide. <italic><tp:taxon-name><tp:taxon-name-part taxon-name-part-type="genus" reg="Mordellistena">Mordellistena</tp:taxon-name-part><tp:taxon-name-part taxon-name-part-type="species" reg="aureotomentosa">aureotomentosa</tp:taxon-name-part></tp:taxon-name></italic> Ermisch, 1966, described from Morocco, differs from <italic><tp:taxon-name><tp:taxon-name-part taxon-name-part-type="genus" reg="Mordellistena">M.</tp:taxon-name-part><tp:taxon-name-part taxon-name-part-type="species" reg="peloponnesensis">peloponnesensis</tp:taxon-name-part></tp:taxon-name></italic> by its conspicuously light-yellowish and dense pubescence on the pronotum and elytra, and smaller, differently shaped parameres (<xref ref-type="bibr" rid="B6">Ermisch 1966</xref>). <italic><tp:taxon-name><tp:taxon-name-part taxon-name-part-type="genus" reg="Mordellistena">Mordellistena</tp:taxon-name-part><tp:taxon-name-part taxon-name-part-type="species" reg="maroccana">maroccana</tp:taxon-name-part></tp:taxon-name></italic> Ermisch, 1966, found in Morocco and Tunisia, differs from <italic><tp:taxon-name><tp:taxon-name-part taxon-name-part-type="genus" reg="Mordellistena">M.</tp:taxon-name-part><tp:taxon-name-part taxon-name-part-type="species" reg="peloponnesensis">peloponnesensis</tp:taxon-name-part></tp:taxon-name></italic> in the distinctly shorter and broader elytra: the elytral length/width ratio in <italic><tp:taxon-name><tp:taxon-name-part taxon-name-part-type="genus" reg="Mordellistena">M.</tp:taxon-name-part><tp:taxon-name-part taxon-name-part-type="species" reg="maroccana">maroccana</tp:taxon-name-part></tp:taxon-name></italic> is 2.0, while in <italic><tp:taxon-name><tp:taxon-name-part taxon-name-part-type="genus" reg="Mordellistena">M.</tp:taxon-name-part><tp:taxon-name-part taxon-name-part-type="species" reg="peloponnesensis">peloponnesensis</tp:taxon-name-part></tp:taxon-name></italic> it is 2.2–2.5.</p></tp:treatment-sec><tp:treatment-sec sec-type="redescription" id="SECID0ERCAG"><title>Redescription.</title><p>Measurements (in mm; ♂♂ <italic>N</italic> = 13, ♀♀ <italic>N</italic> = 10): <abbrev xmlns:xlink="http://www.w3.org/1999/xlink" xlink:title="combination of head, pronotal and elytral lengths" id="ABBRID0E2CAG" xlink:type="simple">TL</abbrev>: ♂♂ 3.26–4.52 (3.91 ± 0.45), ♀♀ 3.98–4.87 (4.41 ± 0.32); <abbrev xmlns:xlink="http://www.w3.org/1999/xlink" xlink:title="head length from anterior clypeal margin to occipital carina along midline" id="ABBRID0E6CAG" xlink:type="simple">HL</abbrev>: ♂♂ 0.61–0.80 (0.72 ± 0.07), ♀♀ 0.72–0.85 (0.79 ± 0.05); <abbrev xmlns:xlink="http://www.w3.org/1999/xlink" xlink:title="maximum head width" id="ABBRID0EDDAG" xlink:type="simple">HW</abbrev>: ♂♂ 0.65–0.84 (0.76 ± 0.07), ♀♀ 0.72–0.94 (0.84 ± 0.07); <abbrev xmlns:xlink="http://www.w3.org/1999/xlink" xlink:title="pronotal length along midline" id="ABBRID0EHDAG" xlink:type="simple">PL</abbrev>: ♂♂ 0.75–1.06 (0.91 ± 0.12), ♀♀ 0.88–1.19 (1.04 ± 0.10); <abbrev xmlns:xlink="http://www.w3.org/1999/xlink" xlink:title="maximum pronotal width" id="ABBRID0ELDAG" xlink:type="simple">PW</abbrev>: ♂♂ 0.73–1.06 (0.91 ± 0.12), ♀♀ 0.86–1.17 (1.05 ± 0.09); <abbrev xmlns:xlink="http://www.w3.org/1999/xlink" xlink:title="elytral length from scutellar apex to elytral apices along suture" id="ABBRID0EPDAG" xlink:type="simple">EL</abbrev>: ♂♂ 1.91–2.68 (2.28 ± 0.27), ♀♀ 2.35–2.82 (2.58 ± 0.17); <abbrev xmlns:xlink="http://www.w3.org/1999/xlink" xlink:title="maximum elytral width" id="ABBRID0ETDAG" xlink:type="simple">EW</abbrev>: ♂♂ 0.77–1.14 (0.95 ± 0.12), ♀♀ 0.97–1.25 (1.12 ± 0.09); <abbrev xmlns:xlink="http://www.w3.org/1999/xlink" xlink:title="maximum right paramere length" id="ABBRID0EXDAG" xlink:type="simple">RPrL</abbrev>: 0.25–0.32 (0.30–0.02); <abbrev xmlns:xlink="http://www.w3.org/1999/xlink" xlink:title="maximum left paramere length" id="ABBRID0E2DAG" xlink:type="simple">LPrL</abbrev>: 0.31–0.41 (0.36 ± 0.03).</p><p>Body elongate (Fig. <xref ref-type="fig" rid="F1">1A</xref>), wedge-shaped, widest behind anterior third of elytra in males, around elytral mid-length in females. Dorsum moderately convex, venter strongly so. Entire body surface uniformly black, except for reddish-brown anteclypeus and tips of mandibles. Vestiture consisting of decumbent lanceolate setae; yellowish to brownish with purple sheen on dorsal surfaces, darkened towards elytral apices; yellowish on ventral surfaces, darkened along posterior margins of ventrites 3–5.</p><p>Head approximately as long as wide, <abbrev xmlns:xlink="http://www.w3.org/1999/xlink" xlink:title="maximum head width" id="ABBRID0EHEAG" xlink:type="simple">HW</abbrev>/<abbrev xmlns:xlink="http://www.w3.org/1999/xlink" xlink:title="head length from anterior clypeal margin to occipital carina along midline" id="ABBRID0ELEAG" xlink:type="simple">HL</abbrev> ratio: ♂♂ 1.02–1.12 (1.07 ± 0.03), ♀♀ 0.95–1.11 (1.07 ± 0.04), moderately convex dorsally, with highest point behind middle of eye length (lateral aspect); occipital carina rounded; integument weakly microreticulate, with small round setiferous punctures. Eyes broadly oval, approx. 1.4× longer than wide; posteriorly reaching to occipital margin; finely faceted; interfacetal setae longer than facet diameter. Anterior clypeal edge weakly convex. Labrum transverse, densely setose, anterior margin weakly convex. Antenna weakly serrate (Fig. <xref ref-type="fig" rid="F1">1A</xref>); antennomeres 1–4 shorter and narrower than following antennomeres; scape weakly conical, little longer than wide; pedicel cylindrical, approx. 1.5× longer than wide; antennomere 3 smallest, conical, as long as wide; antennomere 4 conical, approx. 1.7× as long as 3; antennomeres 5–10 in male 1.4–1.5×, in female 1.2–1.4× longer than wide, antennomere 5 longest; antennomere 11 oval, approx. 1.8× longer than wide; all antennomeres covered with decumbent trichoid sensilla, additionally, antennomeres 5–10 each with several long and erect trichoid sensilla apico-mesially. Galea moderately long, with spatulate sensilla and trichoid sensilla apically. Maxillary palpomere 2 subcylindrical, weakly expanded distally, similarly formed in both sexes except for distinctly longer trichoid sensilla on ventral surface in male; terminal maxillary palpomere scalene triangular, little wider in male than in female, mesial angle just behind mid-length; numerous decumbent and several erect trichoid sensilla over entire surface; apical sensory area with numerous short sensilla.</p><p>Pronotum approximately as long as wide, <abbrev xmlns:xlink="http://www.w3.org/1999/xlink" xlink:title="pronotal length along midline" id="ABBRID0EVEAG" xlink:type="simple">PL</abbrev>/<abbrev xmlns:xlink="http://www.w3.org/1999/xlink" xlink:title="maximum pronotal width" id="ABBRID0EZEAG" xlink:type="simple">PW</abbrev> ratio: ♂♂ 0.93–1.09 (1.00 ± 0.04), ♀♀ 0.96–1.02 (1.00 ± 0.02), widest before middle, strongly convex; surface microreticulate, densely covered with lanceolate setae, punctures larger than those on head; anterior edge convex in middle, anterior angles broadly rounded; lateral carinae strongly sinuate in lateral aspect; posterior edge sinuate, posterior angles rectangular in lateral aspect. Scutellar shield triangular, densely setose. Elytra moderately long and narrow, <abbrev xmlns:xlink="http://www.w3.org/1999/xlink" xlink:title="elytral length from scutellar apex to elytral apices along suture" id="ABBRID0E4EAG" xlink:type="simple">EL</abbrev>/<abbrev xmlns:xlink="http://www.w3.org/1999/xlink" xlink:title="maximum elytral width" id="ABBRID0EBFAG" xlink:type="simple">EW</abbrev> ratio: ♂♂ 2.23–2.52 (2.40 ± 0.08), ♀♀ 2.18–2.42 (2.30 ± 0.07); apices separately rounded; surface microreticulate, densely covered with decumbent lanceolate setae, punctures coarser than those on pronotum. Hindwing fully developed. Metanepisternum approx. 4× longer than maximum width, narrowed posteriorly. Protarsomeres cylindrical, each little narrower than preceding one; protarsomere 1 as long as two following tarsomeres combined; penultimate protarsomere truncate distally, with apical edge weakly concave; each protarsal claw with three denticles; male protarsus with longer and thicker seta on ventral surface than female one. Mesotibia approx. 0.8× as long as mesotarsus. Mesotarsomeres cylindrical, each little narrower than preceding one; first mesotarsomere as long as two following tarsomeres combined. Metatibia with short subapical ctenidium and two lateral ctenidia nearly perpendicular to dorsal tibial edge, proximal ctenidium located around mid-length of tibia, distal one at around third quarter; outer terminal spur ca. 0.5× as long as inner one. Metatarsomere 1 with three ctenidia; metatarsomere 2 with two ctenidia; metatarsomeres 3 and 4 without lateral ctenidia.</p><p>Abdominal ventrite 5 with narrowly rounded apical edge. Pygidium long, conical, bent ventrad, narrowly truncate at apex, approx. 0.5× as long as elytra. Male sternite VIII with sinuate posterior edge, postero-lateral angles and medial portion moderately produced, with long trichoid sensilla (Fig. <xref ref-type="fig" rid="F1">1E</xref>); female sternite VIII produced at middle of posterior edge, with long trichoid sensilla around lateral edges (Fig. <xref ref-type="fig" rid="F1">1D</xref>), anterior median strut short, clavate. Phallobase forming sheath around penis; tubular part short; anterior struts approx. 5× as long as tubular part; dorsal apodeme strongly sclerotised. Parameres as in Fig. <xref ref-type="fig" rid="F1">1B, C</xref>: left paramere longer than right one, <abbrev xmlns:xlink="http://www.w3.org/1999/xlink" xlink:title="elytral length from scutellar apex to elytral apices along suture" id="ABBRID0ETFAG" xlink:type="simple">EL</abbrev>/<abbrev xmlns:xlink="http://www.w3.org/1999/xlink" xlink:title="maximum left paramere length" id="ABBRID0EXFAG" xlink:type="simple">LPrL</abbrev> ratio: 5.65–7.38 (6.33 ± 0.58), dorsal process dilated and obliquely subtruncate apically, with numerous trichoid sensilla, ventral process slightly shorter than dorsal one, tapering towards apex, median process short and wide, with cluster of sensilla campaniformia located along its dorsal edge; left paramere with dorsal process rather narrow, rounded apically, with trichoid and campaniform sensilla, ventral process slightly shorter than dorsal one, wide, bent dorsad, <abbrev xmlns:xlink="http://www.w3.org/1999/xlink" xlink:title="elytral length from scutellar apex to elytral apices along suture" id="ABBRID0E2FAG" xlink:type="simple">EL</abbrev>/<abbrev xmlns:xlink="http://www.w3.org/1999/xlink" xlink:title="maximum right paramere length" id="ABBRID0E6FAG" xlink:type="simple">RPrL</abbrev> ratio: 6.84–8.61 (7.67 ± 0.65). Penis long, narrow, weakly expanded before apex.</p></tp:treatment-sec><tp:treatment-sec sec-type="Secondary sexual dimorphism" id="SECID0EDGAG"><title>Secondary sexual dimorphism.</title><p>Females on average slightly larger than males. Males somewhat slenderer than females. Second maxillary palpomere with longer setae in males than in females. Terminal maxillary palpomere slightly narrower in females. Male protibia bears several elongate setae in proximal half, female protibia uniformly setose. Male protarsomeres with numerous thick setae ventrally.</p></tp:treatment-sec><tp:treatment-sec sec-type="DNA sequences" id="SECID0EIGAG"><title>DNA sequences.</title><p>Eighteen sequences of the COI gene barcoding region were generated and submitted to BOLD (<ext-link xmlns:xlink="http://www.w3.org/1999/xlink" xlink:type="simple" ext-link-type="uri" xlink:href="http://www.boldsystems.org">www.boldsystems.org</ext-link>) and GenBank (<ext-link xmlns:xlink="http://www.w3.org/1999/xlink" xlink:type="simple" ext-link-type="uri" xlink:href="http://www.ncbi.nlm.nih.gov/genbank/">www.ncbi.nlm.nih.gov/genbank/</ext-link>). Details on voucher specimens as well as accession numbers are listed in the Suppl. material <xref ref-type="supplementary-material" rid="S2">2</xref>.</p></tp:treatment-sec><tp:treatment-sec sec-type="distribution" id="SECID0E3GAG"><title>Distribution.</title><p>Cyprus, Greece (mainland, Crete, Rhodes), Italy (southern part of the Italian peninsula, Sardinia, Sicily), Turkey (Fig. <xref ref-type="fig" rid="F2">2D</xref>).</p><fig id="F2" position="float" orientation="portrait"><object-id xmlns:xlink="http://www.w3.org/1999/xlink" content-type="doi" xlink:type="simple">10.3897/zookeys.1214.133348.figure2</object-id><object-id xmlns:xlink="http://www.w3.org/1999/xlink" content-type="arpha" xlink:type="simple">0689ADC5-6242-58E1-8E0A-C8D33FA674A0</object-id><label>Figure 2.</label><caption><p><bold>A</bold> results of maximum likelihood analysis of 658 bp COI fragment; support values are given as: bootstrap values / aBayes test values <bold>B</bold> differences between haplotypes of <italic><tp:taxon-name><tp:taxon-name-part taxon-name-part-type="genus" reg="Mordellistena">Mordellistena</tp:taxon-name-part><tp:taxon-name-part taxon-name-part-type="species" reg="peloponnesensis">peloponnesensis</tp:taxon-name-part></tp:taxon-name></italic> Batten, 1980. Codons are marked as the nucleotide positions within 658 bp COI fragment <bold>C</bold> TCS haplotype network based on eighteen sequences of 658 bp COI fragment in <italic><tp:taxon-name><tp:taxon-name-part taxon-name-part-type="genus" reg="Mordellistena">M.</tp:taxon-name-part><tp:taxon-name-part taxon-name-part-type="species" reg="peloponnesensis">peloponnesensis</tp:taxon-name-part></tp:taxon-name></italic>; colours represent sampling localities; vertical lines represent number of substitutions <bold>D</bold> distribution of <italic><tp:taxon-name><tp:taxon-name-part taxon-name-part-type="genus" reg="Mordellistena">M.</tp:taxon-name-part><tp:taxon-name-part taxon-name-part-type="species" reg="peloponnesensis">peloponnesensis</tp:taxon-name-part></tp:taxon-name></italic>; left: entire range, right: details on Greece, Turkey, and Cyprus. Localities of DNA samples are marked with coloured dots matching those in the haplotype network; localities without DNA samples are marked with black dots.</p></caption><graphic xmlns:xlink="http://www.w3.org/1999/xlink" xlink:href="zookeys-1214-105_article-133348__-g002.jpg" position="float" orientation="portrait" xlink:type="simple" id="oo_1146360.jpg"><uri content-type="original_file" xlink:type="simple">https://binary.pensoft.net/fig/1146360</uri></graphic></fig></tp:treatment-sec><tp:treatment-sec sec-type="habitat" id="SECID0E3IAG"><title>Habitat and co-occurring species.</title><p>Five individuals of <italic><tp:taxon-name><tp:taxon-name-part taxon-name-part-type="genus" reg="Mordellistena">M.</tp:taxon-name-part><tp:taxon-name-part taxon-name-part-type="species" reg="peloponnesensis">peloponnesensis</tp:taxon-name-part></tp:taxon-name></italic> from Sardinia were sampled in June 2021 from the inflorescences of <italic><tp:taxon-name><tp:taxon-name-part taxon-name-part-type="genus" reg="Daucus">Daucus</tp:taxon-name-part><tp:taxon-name-part taxon-name-part-type="species" reg="carota">carota</tp:taxon-name-part></tp:taxon-name></italic> L. (<tp:taxon-name><tp:taxon-name-part taxon-name-part-type="family">Apiaceae</tp:taxon-name-part></tp:taxon-name>) in ruderal vegetation separating a parking lot from a small olive orchard in the urban area of Sassari. Three individuals from Vieste were collected on the inflorescences of <italic><tp:taxon-name><tp:taxon-name-part taxon-name-part-type="genus" reg="Daucus">D.</tp:taxon-name-part><tp:taxon-name-part taxon-name-part-type="species" reg="carota">carota</tp:taxon-name-part></tp:taxon-name></italic> in ruderal vegetation along a road. Five individuals from the vicinity of Naples were sampled in July 2023 on the inflorescences of <italic><tp:taxon-name><tp:taxon-name-part taxon-name-part-type="genus" reg="Daucus">D.</tp:taxon-name-part><tp:taxon-name-part taxon-name-part-type="species" reg="carota">carota</tp:taxon-name-part></tp:taxon-name></italic> in a ruderal habitat along a footpath on Camaldoli Hill. This area featured young secondary forest, orchards, and dry grassland communities. The following species co-occur with <italic><tp:taxon-name><tp:taxon-name-part taxon-name-part-type="genus" reg="Mordellistena">M.</tp:taxon-name-part><tp:taxon-name-part taxon-name-part-type="species" reg="peloponnesensis">peloponnesensis</tp:taxon-name-part></tp:taxon-name></italic> in Italy: <italic><tp:taxon-name><tp:taxon-name-part taxon-name-part-type="genus" reg="Mordellistena">M.</tp:taxon-name-part><tp:taxon-name-part taxon-name-part-type="species" reg="episternalis">episternalis</tp:taxon-name-part></tp:taxon-name></italic> Mulsant, 1856, <italic><tp:taxon-name><tp:taxon-name-part taxon-name-part-type="genus" reg="Mordellistena">M.</tp:taxon-name-part><tp:taxon-name-part taxon-name-part-type="species" reg="minima">minima</tp:taxon-name-part></tp:taxon-name></italic> A. Costa, 1854, <italic><tp:taxon-name><tp:taxon-name-part taxon-name-part-type="genus" reg="Mordellistena">M.</tp:taxon-name-part><tp:taxon-name-part taxon-name-part-type="species" reg="pseudorhenana">pseudorhenana</tp:taxon-name-part></tp:taxon-name></italic> Ermisch, 1977, <italic><tp:taxon-name><tp:taxon-name-part taxon-name-part-type="genus" reg="Mordellistena">M.</tp:taxon-name-part><tp:taxon-name-part taxon-name-part-type="species" reg="purpurascens">purpurascens</tp:taxon-name-part></tp:taxon-name></italic> A. Costa, 1854, <italic><tp:taxon-name><tp:taxon-name-part taxon-name-part-type="genus" reg="Mordellistena">M.</tp:taxon-name-part><tp:taxon-name-part taxon-name-part-type="species" reg="tarsata">tarsata</tp:taxon-name-part></tp:taxon-name></italic> Mulsant, 1856, <italic><tp:taxon-name><tp:taxon-name-part taxon-name-part-type="genus" reg="Mediimorda">Mediimorda</tp:taxon-name-part><tp:taxon-name-part taxon-name-part-type="species" reg="bipunctata">bipunctata</tp:taxon-name-part></tp:taxon-name></italic> (Germar, 1827), <italic><tp:taxon-name><tp:taxon-name-part taxon-name-part-type="genus" reg="Variimorda">Variimorda</tp:taxon-name-part><tp:taxon-name-part taxon-name-part-type="species" reg="basalis">basalis</tp:taxon-name-part></tp:taxon-name></italic> (A. Costa, 1854), and <italic><tp:taxon-name><tp:taxon-name-part taxon-name-part-type="genus" reg="Stenalia">Stenalia</tp:taxon-name-part></tp:taxon-name></italic> sp. In similar ruderal habitats along roadsides, secondary grasslands, and olive orchards, specimens of <italic><tp:taxon-name><tp:taxon-name-part taxon-name-part-type="genus" reg="Mordellistena">M.</tp:taxon-name-part><tp:taxon-name-part taxon-name-part-type="species" reg="peloponnesensis">peloponnesensis</tp:taxon-name-part></tp:taxon-name></italic> were also collected on the islands of Rhodes (Greece) and Cyprus.</p><sec sec-type="﻿DNA analyses" id="SECID0E4NAG"><title>﻿DNA analyses</title><p>We generated 18 sequences of the COI barcoding region of <italic><tp:taxon-name><tp:taxon-name-part taxon-name-part-type="genus" reg="Mordellistena">M.</tp:taxon-name-part><tp:taxon-name-part taxon-name-part-type="species" reg="peloponnesensis">peloponnesensis</tp:taxon-name-part></tp:taxon-name></italic> from individuals originating from Cyprus, Greece (Rhodes) and Italy (mainland Italy and Sardinia). We recognised three haplotypes within the species: H1 shared by 12 individuals from Cyprus, Italy (Naples), and Greece (Rhodes); H2 represented by a single individual from Cyprus; and H3 shared by five individuals from Italy (Sardi­nia) (Fig. <xref ref-type="fig" rid="F2">2C</xref>). H2 differs from H1 at one position in the COI barcoding region (H1—codon 299–301: AGA; H2—codon 299–301: AAA), and H3 differs from H1 at three positions (H1—codon 398–400: AGA, codon 533–535: CTA, codon 578–580: CTA; H3—codon 398–400: AGG, codon 533–535: CTG, codon 578–580: CTT) (Fig. <xref ref-type="fig" rid="F2">2B</xref>).</p><p>We compared the sequences of <italic><tp:taxon-name><tp:taxon-name-part taxon-name-part-type="genus" reg="Mordellistena">M.</tp:taxon-name-part><tp:taxon-name-part taxon-name-part-type="species" reg="peloponnesensis">peloponnesensis</tp:taxon-name-part></tp:taxon-name></italic> with those of the morphologically allied <italic><tp:taxon-name><tp:taxon-name-part taxon-name-part-type="genus" reg="Mordellistena">M.</tp:taxon-name-part><tp:taxon-name-part taxon-name-part-type="species" reg="pyrenaea">pyrenaea</tp:taxon-name-part></tp:taxon-name></italic> (four individuals from Spain) and <italic><tp:taxon-name><tp:taxon-name-part taxon-name-part-type="genus" reg="Mordellistena">M.</tp:taxon-name-part><tp:taxon-name-part taxon-name-part-type="species" reg="gemellata">gemellata</tp:taxon-name-part></tp:taxon-name></italic> (one individual from Spain). The divergence between <italic><tp:taxon-name><tp:taxon-name-part taxon-name-part-type="genus" reg="Mordellistena">M.</tp:taxon-name-part><tp:taxon-name-part taxon-name-part-type="species" reg="peloponnesensis">peloponnesensis</tp:taxon-name-part></tp:taxon-name></italic> and <italic><tp:taxon-name><tp:taxon-name-part taxon-name-part-type="genus" reg="Mordellistena">M.</tp:taxon-name-part><tp:taxon-name-part taxon-name-part-type="species" reg="gemellata">gemellata</tp:taxon-name-part></tp:taxon-name></italic> is 7.94–8.09%, and between <italic><tp:taxon-name><tp:taxon-name-part taxon-name-part-type="genus" reg="Mordellistena">M.</tp:taxon-name-part><tp:taxon-name-part taxon-name-part-type="species" reg="peloponnesensis">peloponnesensis</tp:taxon-name-part></tp:taxon-name></italic> and <italic><tp:taxon-name><tp:taxon-name-part taxon-name-part-type="genus" reg="Mordellistena">M.</tp:taxon-name-part><tp:taxon-name-part taxon-name-part-type="species" reg="pyrenaea">pyrenaea</tp:taxon-name-part></tp:taxon-name></italic> it is 3.34–4.00%. The intra-species divergence within <italic><tp:taxon-name><tp:taxon-name-part taxon-name-part-type="genus" reg="Mordellistena">M.</tp:taxon-name-part><tp:taxon-name-part taxon-name-part-type="species" reg="peloponnesensis">peloponnesensis</tp:taxon-name-part></tp:taxon-name></italic> reaches a maximum value of 0.61%. Maximum likelihood analysis revealed a separate clade for each species (Fig. <xref ref-type="fig" rid="F2">2A</xref>).</p></sec></tp:treatment-sec><tp:treatment-sec><!--Section generated to contain objects referenced in tp:taxon-treatment.--><supplementary-material xmlns:xlink="http://www.w3.org/1999/xlink" id="S2" position="float" orientation="portrait" xlink:type="simple"><object-id content-type="doi" xlink:type="simple">10.3897/zookeys.1214.133348.suppl2</object-id><object-id content-type="arpha" xlink:type="simple">2F9D0165-9229-5742-AD63-CF1AE9BA9CFE</object-id><label>Supplementary material 2</label><caption><p>List of DNA voucher specimens and sequence accession numbers</p></caption><statement content-type="dataType"><label>Data type</label><p>xlsx</p></statement><statement content-type="notes"><label>Explanation note</label><p>Linked table containing data on DNA vouchers used in the present study.</p></statement><media xlink:href="zookeys-1214-105_article-133348__-s002.xlsx" mimetype="application" mime-subtype="vnd.openxmlformats-officedocument.spreadsheetml.sheet" position="float" orientation="portrait" xlink:type="simple" id="oo_1146362.xlsx"><uri content-type="original_file" xlink:type="simple">https://binary.pensoft.net/file/1146362</uri></media><permissions><license xlink:type="simple"><license-p>This dataset is made available under the Open Database License (http://opendatacommons.org/licenses/odbl/1.0/). The Open Database License (ODbL) is a license agreement intended to allow users to freely share, modify, and use this Dataset while maintaining this same freedom for others, provided that the original source and author(s) are credited.</license-p></license></permissions><attrib specific-use="authors">Dávid Selnekovič, Ján Kodada, Nilay Gülperçin, Serdar Tezcan, Enrico Ruzzier</attrib></supplementary-material></tp:treatment-sec><ref-list><ref id="B9"><mixed-citation xmlns:xlink="http://www.w3.org/1999/xlink" xlink:type="simple"><person-group><name name-style="western"><surname>Horák</surname><given-names>J</given-names></name></person-group> (<year>2008</year>) <article-title>Family <tp:taxon-name><tp:taxon-name-part taxon-name-part-type="family">Mordellidae</tp:taxon-name-part></tp:taxon-name> Latreille, 1802.</article-title> In: <person-group><name name-style="western"><surname>Löbl</surname><given-names>I</given-names></name><name name-style="western"><surname>Smetana</surname><given-names>A</given-names></name></person-group> (<role>Eds</role>) <issue-title>Catalogue of Palaearctic Coleoptera.</issue-title><source>Volume 5. <tp:taxon-name><tp:taxon-name-part taxon-name-part-type="superfamily">Tenebrionoidea</tp:taxon-name-part></tp:taxon-name>. Apollo Books, Stenstrup</source>, <fpage>87</fpage>–<lpage>105</lpage>.</mixed-citation></ref><ref id="B10"><mixed-citation xmlns:xlink="http://www.w3.org/1999/xlink" xlink:type="simple"><person-group><name name-style="western"><surname>Horák</surname><given-names>J</given-names></name></person-group> (<year>2020</year>) <article-title>Family <tp:taxon-name><tp:taxon-name-part taxon-name-part-type="family">Mordellidae</tp:taxon-name-part></tp:taxon-name> Latreille, 1802.</article-title> In: <person-group><name name-style="western"><surname>Iwan</surname><given-names>D</given-names></name><name name-style="western"><surname>Löbl</surname><given-names>I</given-names></name></person-group> (<role>Eds</role>) <issue-title>Catalogue of Palaearctic Coleoptera.</issue-title><source>Volume 5. <tp:taxon-name><tp:taxon-name-part taxon-name-part-type="superfamily">Tenebrionoidea</tp:taxon-name-part></tp:taxon-name>. Revised and Updated Second Edition. Brill, Leiden-Boston</source>, <fpage>79</fpage>–<lpage>104</lpage>. <ext-link xlink:href="10.1163/9789004434998" ext-link-type="doi" xlink:type="simple">https://doi.org/10.1163/9789004434998</ext-link></mixed-citation></ref><ref id="B3"><mixed-citation xmlns:xlink="http://www.w3.org/1999/xlink" xlink:type="simple"><person-group><name name-style="western"><surname>Ermisch</surname><given-names>K</given-names></name></person-group> (<year>1956</year>) <article-title><tp:taxon-name><tp:taxon-name-part taxon-name-part-type="family">Mordellidae</tp:taxon-name-part></tp:taxon-name>.</article-title> In: <person-group><name name-style="western"><surname>Horion</surname><given-names>A</given-names></name></person-group> (<role>Ed.</role>) <issue-title>Faunistik der Mitteleuropäischen Käfer.</issue-title><source>Band 5: <tp:taxon-name><tp:taxon-name-part taxon-name-part-type="clade">Heteromera</tp:taxon-name-part></tp:taxon-name>. Entomologische Arbeiten aus dem Museum G. Frey Tutzing bei München, München</source>, <fpage>269</fpage>–<lpage>328</lpage>.</mixed-citation></ref><ref id="B19"><mixed-citation xmlns:xlink="http://www.w3.org/1999/xlink" xlink:type="simple"><person-group><name name-style="western"><surname>Selnekovič</surname><given-names>D</given-names></name><name name-style="western"><surname>Kodada</surname><given-names>J</given-names></name></person-group> (<year>2022</year>) <article-title>First record of <italic><tp:taxon-name><tp:taxon-name-part taxon-name-part-type="genus">Mordellistena</tp:taxon-name-part><tp:taxon-name-part taxon-name-part-type="species">algeriensis</tp:taxon-name-part></tp:taxon-name></italic> Ermisch, 1966 in Italy (<tp:taxon-name><tp:taxon-name-part taxon-name-part-type="order">Coleoptera</tp:taxon-name-part></tp:taxon-name>: <tp:taxon-name><tp:taxon-name-part taxon-name-part-type="family">Mordellidae</tp:taxon-name-part></tp:taxon-name>).</article-title><source>Fragmenta entomologica</source><volume>54</volume>(<issue>1</issue>): <fpage>151</fpage>–<lpage>154</lpage>. <ext-link xlink:href="10.13133/2284-4880/711" ext-link-type="doi" xlink:type="simple">https://doi.org/10.13133/2284-4880/711</ext-link></mixed-citation></ref><ref id="B6"><mixed-citation xmlns:xlink="http://www.w3.org/1999/xlink" xlink:type="simple"><person-group><name name-style="western"><surname>Ermisch</surname><given-names>K</given-names></name></person-group> (<year>1966</year>) <article-title>Neue westpaläarktische <italic><tp:taxon-name><tp:taxon-name-part taxon-name-part-type="genus">Mordellistena</tp:taxon-name-part></tp:taxon-name></italic>-Arten (<tp:taxon-name><tp:taxon-name-part taxon-name-part-type="order">Coleoptera</tp:taxon-name-part></tp:taxon-name> – <tp:taxon-name><tp:taxon-name-part taxon-name-part-type="clade">Heteromera</tp:taxon-name-part></tp:taxon-name> – <tp:taxon-name><tp:taxon-name-part taxon-name-part-type="family">Mordellidae</tp:taxon-name-part></tp:taxon-name>).</article-title><source>Entomologische Blätter</source><volume>62</volume>: <fpage>30</fpage>–<lpage>39</lpage>.</mixed-citation></ref><ref id="B4"><mixed-citation xmlns:xlink="http://www.w3.org/1999/xlink" xlink:type="simple"><person-group><name name-style="western"><surname>Ermisch</surname><given-names>K</given-names></name></person-group> (<year>1963a</year>) <article-title>Beitrag zur Mordelliden-Fauna Portugals (Coleopt. <tp:taxon-name><tp:taxon-name-part taxon-name-part-type="clade">Heteromera</tp:taxon-name-part></tp:taxon-name>, <tp:taxon-name><tp:taxon-name-part taxon-name-part-type="family">Mordellidae</tp:taxon-name-part></tp:taxon-name>).</article-title><source>Notulae entomologicae</source><volume>43</volume>: <fpage>14</fpage>–<lpage>21</lpage>.</mixed-citation></ref></ref-list></tp:taxon-treatment>
