# Supplementary material for: ﻿Morphological and molecular characterisation of Mordellistenapeloponnesensis Batten, 1980 (Coleoptera, Mordellidae), with first records from Italy and Turkey
Source: Zookeys. 2024 Oct 1;1214:105–17. doi: 10.3897/zookeys.1214.133348 (PMC11462081; doi:10.3897/zookeys.1214.133348)
Supplement: Supplementary material 1 — Aligned sequences of COI barcoding region [file zookeys-1214-105_article-133348__-s001.fas]

>DSBS15_Mordellistena_peloponnesensis_CY
GACTCTATATTTCATTTTTGGTGCATGAGCAGGaATACTAGGAACATCCT
TAAGATTACTAATCCGATCAGAACTAGGAACACCTGGATCTTTAATTGGA
AATGATCAAATTTATAACGTTATTGTAACAGCACATGCTTTCGTAATGAT
TTTCTTTATAGTAATGCCTGTAATAGTAGGAGGATTTGGCAACTGACTTT
TACCTTTAATATTAGGTGCACCTGACATAGCTTTTCCACGTCTCAATAAC
ATAAGATTTTGGTTACTCCCCCCATCTCTtACACTATTAATCCTAAGAAG
AATAGTAGAAAATGGAGCAGGAACTGGATGAACAGTGTACCCCCCGCTTT
CAGCCAATATCGCCCATGGAGGCGCCTCTgTAGACTTAGCCaTTTTCAGA
CTTCATCTTGCAGGTaTCTCATCAATTCTaGGAGCTATtAATTTCATCTC
AACAATACTTAATATACACCCAAAAGGAATAATGCTAGACCAAATACCCC
TATTTGTATGAGCAATTATTATTACAGCAATCCTACTACTATTATCACTA
CCTGTCCTAGCAGGAGCAATTACaATACTACTCACAGATCGAAATTTAAA
TTCATCATTCTTTGATCCAGCAGGAGGAGGGGATCCAATTCTTTATCAAC
ACTTATtC
>DSBS16_Mordellistena_peloponnesensis_CY
GACTCTATATTTCATtTtTGGTGCATGAGCaGGAATACTAGGAACATCCT
TAAGATTACTAATCCGATCAGAACTAGGAACACCTGGATCTTTAATTGGA
AATGATCAAATTTATAACGTTATTGTAACAGCACATGCTTTCGTAATGAT
TTTCTTTATAGTAATGCCTGTAATAGTAGGAGGATTTGGCAACTGACTTT
TACCTTTAATATTAGGTGCACCTGACATAGCTTTTCCACGTCTCAATAAC
ATAAGATTTTGGTTACTCCCCCCATCTCTTACACTATTAATCCTAAGAAG
AATAGTAGAAAATGGAGCAGGAACTGGATGAACAGTGTACCCCCCGCTTT
CAGCCAATATCGCCCATGGAGGCGCCTCTGTAGACTTAGCCaTTTTCAGA
CTTCATCTTGCAGGTATCTCATCAATTCTaGGAGCTATtAATTTCATCTC
AACAATACTTAATATACACCCAAAAGGAATAATGCTAGACCAAATACCCC
TATTTGTATGAGCAATTATTATTACAGCAATCCTACTACTATTATCACTA
CCTGTCCTAGCAGGAGCAATTACaATACTACTCACAGATCGAAATTTAAA
TTCATCATTCTTTGATCCAGCAGGAGGAGGGGATCCaATTCTTTATCAAC
ACTTATTC
>DSBS609_Mordellistena_peloponnesensis_CY
GACTCTATATTTCATTTTTGGTGCATGAGCAGGAATACTAGGAACATCCT
TAAGATTACTAATCCGATCAGAACTAGGAACACCTGGATCTTTAATTGGA
AATGATCAAATTTATAACGTTATTGTAACAGCACATGCTTTCGTAATGAT
TTTCTTTATAGTAATGCCTGTAATAGTAGGAGGATTTGGCAACTGACTTT
TACCTTTAATATTAGGTGCACCTGACATAGCTTTTCCACGTCTCAATAAC
ATAAGATTTTGGTTACTCCCCCCATCTCTTACACTATTAATCCTAAGAAa
AATAGTAGAAAATGGAGCAGGAACTGGATGAACAGTGTACCCCCCGCTTT
CAGCCAATATCGCCCATGGAGGCGCCTCTGTAGACTTAGCCATTTTCAGA
CTTCATCTTGCAGGTATCTCATCAATTCTAGGAGCTATTAATTTCATCTC
AACAATACTTAATATACACCCAAAAGGAATAATGCTAGACCAAATACCCC
TATTTGTATGAGCAATTATTATTACAGCAATCCTACTACTATTATCACTA
CCTGTCCTAGCAGGAGCAATTACAATACTACTCACAGATCGAAATTTAAA
TTCATCATTCTTTGATCCAGCAGGAGGAGGGGATCCAATTCTTTATCAAC
ACTTATTC
>DSBS610_Mordellistena_peloponnesensis_CY
GACTCTATATTTCATTTTTGGTGCATGAGCAGGAATACTAGGAACATCCT
TAAGATTACTAATCCGATCAGAACTAGGAACACCTGGATCTTTAATTGGA
AATGATCAAATTTATAACGTTATTGTAACAGCACATGCTTTCGTAATGAT
TTTCTTTATAGTAATGCCTGTAATAGTAGGAGGATTTGGCAACTGACTTT
TACCTTTAATATTAGGTGCACCTGACATAGCTTTTCCACGTCTCAATAAC
ATAAGATTTTGGTTACTCCCCCCATCTCTTACACTATTAATCCTAAGAAG
AATAGTAGAAAATGGAGCAGGAACTGGATGAACAGTGTACCCCCCGCTTT
CAGCCAATATCGCCCATGGAGGCGCCTCTGTAGACTTAGCCATTTTCAGA
CTTCATCTTGCAGGTATCTCATCAATTCTAGGAGCTATTAATTTCATCTC
AACAATACTTAATATACACCCAAAAGGAATAATGCTAGACCAAATACCCC
TATTTGTATGAGCAATTATTATTACAGCAATCCTACTACTATTATCACTA
CCTGTCCTAGCAGGAGCAATTACAATACTACTCACAGATCGAAATTTAAA
TTCATCATTCTTTGATCCAGCAGGAGGAGGGGATCCAATTCTTTATCAAC
ACTTATTC
>DSBS611_Mordellistena_peloponnesensis_CY
GACTCTATATTTCATTTTTGGTGCATGAGCAGGAATACTAGGAACATCCT
TAAGATTACTAATCCGATCAGAACTAGGAACACCTGGATCTTTAATTGGA
AATGATCAAATTTATAACGTTATTGTAACAGCACATGCTTTCGTAATGAT
TTTCTTTATAGTAATGCCTGTAATAGTAGGAGGATTTGGCAACTGACTTT
TACCTTTAATATTAGGTGCACCTGACATAGCTTTTCCACGTCTCAATAAC
ATAAGATTTTGGTTACTCCCCCCATCTCTTACACTATTAATCCTAAGAAG
AATAGTAGAAAATGGAGCAGGAACTGGATGAACAGTGTACCCCCCGCTTT
CAGCCAATATCGCCCATGGAGGCGCCTCTGTAGACTTAGCCATTTTCAGA
CTTCATCTTGCAGGTATCTCATCAATTCTAGGAGCTATTAATTTCATCTC
AACAATACTTAATATACACCCAAAAGGAATAATGCTAGACCAAATACCCC
TATTTGTATGAGCAATTATTATTACAGCAATCCTACTACTATTATCACTA
CCTGTCCTAGCAGGAGCAATTACAATACTACTCACAGATCGAAATTTAAA
TTCATCATTCTTTGATCCAGCAGGAGGAGGGGATCCAATTCTTTATCAAC
ACTTATTC
>DSBS558_Mordellistena_peloponnesensis_IT
GACTCTATATTTCATTTTTGGTGCATGAGCAGGAATACTAGGAACATCCT
TAAGATTACTAATCCGATCAGAACTAGGAACACCTGGATCTTTAATTGGA
AATGATCAAATTTATAACGTTATTGTAACAGCACATGCTTTCGTAATGAT
TTTCTTTATAGTAATGCCTGTAATAGTAGGAGGATTTGGCAACTGACTTT
TACCTTTAATATTAGGTGCACCTGACATAGCTTTTCCACGTCTCAATAAC
ATAAGATTTTGGTTACTCCCCCCATCTCTTACACTATTAATCCTAAGAAG
AATAGTAGAAAATGGAGCAGGAACTGGATGAACAGTGTACCCCCCGCTTT
CAGCCAATATCGCCCATGGAGGCGCCTCTGTAGACTTAGCCaTTTTCAGA
CTTCATCTTGCAGGTaTCTCATCAATTCTaGGAGCTATtAATTTCATCTC
AACAATACTTAATATACACCCAAAAGGAATAATGCTAGACCAAATACCCC
TATTTGTATGAGCAATTATTATTACAGCAATCCTACTACTATTATCACTA
CCTGTCCTAGCAGGAGCAATTACaATACTACTCACAGATCGAAATTTAAA
TTCATCATTCTtTGATCCAGCAGGAGGAGGGGATCCAATTCTTTATCAAC
ACTTATTC
>DSBS598_Mordellistena_peloponnesensis_IT
GACTCTATATTTCATTTTTGGTGCATGAGCAGGAATACTAGGAACATCCT
TAAGATTACTAATCCGATCAGAACTAGGAACACCTGGATCTTTAATTGGA
AATGATCAAATTTATAACGTTATTGTAACAGCACATGCTTTCGTAATGAT
TTTCTTTATAGTAATGCCTGTAATAGTAGGAGGATTTGGCAACTGACTTT
TACCTTTAATATTAGGTGCACCTGACATAGCTTTTCCACGTCTCAATAAC
ATAAGATTTTGGTTACTCCCCCCATCTCTTACACTATTAATCCTAAGAAG
AATAGTAGAAAATGGAGCAGGAACTGGATGAACAGTGTACCCCCCGCTTT
CAGCCAATATCGCCCATGGAGGCGCCTCTGTAGACTTAGCCATTTTCAGA
CTTCATCTTGCAGGTATCTCATCAATTCTAGGAGCTATTAATTTCATCTC
AACAATACTTAATATACACCCAAAAGGAATAATGCTAGACCAAATACCCC
TATTTGTATGAGCAATTATTATTACAGCAATCCTACTACTATTATCACTA
CCTGTCCTAGCAGGAGCAATTACAATACTACTCACAGATCGAAATTTAAA
TTCATCATTCTTTGATCCAGCAGGAGGAGGGGATCCAATTCTTTATCAAC
ACTTATTC
>DSBS599_Mordellistena_peloponnesensis_IT
GACTCTATATTTCATTTTTGGTGCATGAGCAGGAATACTAGGAACATCCT
TAAGATTACTAATCCGATCAGAACTAGGAACACCTGGATCTTTAATTGGA
AATGATCAAATTTATAACGTTATTGTAACAGCACATGCTTTCGTAATGAT
TTTCTTTATAGTAATGCCTGTAATAGTAGGAGGATTTGGCAACTGACTTT
TACCTTTAATATTAGGTGCACCTGACATAGCTTTTCCACGTCTCAATAAC
ATAAGATTTTGGTTACTCCCCCCATCTCTTACACTATTAATCCTAAGAAG
AATAGTAGAAAATGGAGCAGGAACTGGATGAACAGTGTACCCCCCGCTTT
CAGCCAATATCGCCCATGGAGGCGCCTCTGTAGACTTAGCCATTTTCAGA
CTTCATCTTGCAGGTATCTCATCAATTCTAGGAGCTATTAATTTCATCTC
AACAATACTTAATATACACCCAAAAGGAATAATGCTAGACCAAATACCCC
TATTTGTATGAGCAATTATTATTACAGCAATCCTACTACTATTATCACTA
CCTGTCCTAGCAGGAGCAATTACAATACTACTCACAGATCGAAATTTAAA
TTCATCATTCTTTGATCCAGCAGGAGGAGGGGATCCAATTCTTTATCAAC
ACTTATTC
>DSBS623_Mordellistena_pelponnesensis_GR_Rhodes
GACTCTATATTTCATTTTTGGTGCATGAGCAGGAATACTAGGAACATCCT
TAAGATTACTAATCCGATCAGAACTAGGAACACCTGGATCTTTAATTGGA
AATGATCAAATTTATAACGTTATTGTAACAGCACATGCTTTCGTAATGAT
TTTCTTTATAGTAATGCCTGTAATAGTAGGAGGATTTGGCAACTGACTTT
TACCTTTAATATTAGGTGCACCTGACATAGCTTTTCCACGTCTCAATAAC
ATAAGATTTTGGTTACTCCCCCCATCTCTTACACTATTAATCCTAAGAAG
AATAGTAGAAAATGGAGCAGGAACTGGATGAACAGTGTACCCCCCGCTTT
CAGCCAATATCGCCCATGGAGGCGCCTCTGTAGACTTAGCCATTTTCAGA
CTTCATCTTGCAGGTATCTCATCAATTCTAGGAGCTATTAATTTCATCTC
AACAATACTTAATATACACCCAAAAGGAATAATGCTAGACCAAATACCCC
TATTTGTATGAGCAATTATTATTACAGCAATCCTACTACTATTATCACTA
CCTGTCCTAGCAGGAGCAATTACAATACTACTCACAGATCGAAATTTAAA
TTCATCATTCTTTGATCCAGCAGGAGGAGGGGATCCAATTCTTTATCAAC
ACTTATTC
>DSBS624_Mordellistena_pelponnesensis_GR_Rhodes
GACTCTATATTTCATTTTTGGTGCATGAGCAGGAATACTAGGAACATCCT
TAAGATTACTAATCCGATCAGAACTAGGAACACCTGGATCTTTAATTGGA
AATGATCAAATTTATAACGTTATTGTAACAGCACATGCTTTCGTAATGAT
TTTCTTTATAGTAATGCCTGTAATAGTAGGAGGATTTGGCAACTGACTTT
TACCTTTAATATTAGGTGCACCTGACATAGCTTTTCCACGTCTCAATAAC
ATAAGATTTTGGTTACTCCCCCCATCTCTTACACTATTAATCCTAAGAAG
AATAGTAGAAAATGGAGCAGGAACTGGATGAACAGTGTACCCCCCGCTTT
CAGCCAATATCGCCCATGGAGGCGCCTCTGTAGACTTAGCCATTTTCAGA
CTTCATCTTGCAGGTATCTCATCAATTCTAGGAGCTATTAATTTCATCTC
AACAATACTTAATATACACCCAAAAGGAATAATGCTAGACCAAATACCCC
TATTTGTATGAGCAATTATTATTACAGCAATCCTACTACTATTATCACTA
CCTGTCCTAGCAGGAGCAATTACAATACTACTCACAGATCGAAATTTAAA
TTCATCATTCTTTGATCCAGCAGGAGGAGGGGATCCAATTCTTTATCAAC
ACTTATTC
>DSBS625_Mordellistena_pelponnesensis_GR_Rhodes
GACTCTATATTTCATTTTTGGTGCATGAGCAGGAATACTAGGAACATCCT
TAAGATTACTAATCCGATCAGAACTAGGAACACCTGGATCTTTAATTGGA
AATGATCAAATTTATAACGTTATTGTAACAGCACATGCTTTCGTAATGAT
TTTCTTTATAGTAATGCCTGTAATAGTAGGAGGATTTGGCAACTGACTTT
TACCTTTAATATTAGGTGCACCTGACATAGCTTTTCCACGTCTCAATAAC
ATAAGATTTTGGTTACTCCCCCCATCTCTTACACTATTAATCCTAAGAAG
AATAGTAGAAAATGGAGCAGGAACTGGATGAACAGTGTACCCCCCGCTTT
CAGCCAATATCGCCCATGGAGGCGCCTCTGTAGACTTAGCCATTTTCAGA
CTTCATCTTGCAGGTATCTCATCAATTCTAGGAGCTATTAATTTCATCTC
AACAATACTTAATATACACCCAAAAGGAATAATGCTAGACCAAATACCCC
TATTTGTATGAGCAATTATTATTACAGCAATCCTACTACTATTATCACTA
CCTGTCCTAGCAGGAGCAATTACAATACTACTCACAGATCGAAATTTAAA
TTCATCATTCTTTGATCCAGCAGGAGGAGGGGATCCAATTCTTTATCAAC
ACTTATTC
>DSBS715B_Mordellistena_peloponnesensis_GR_Rhodes
GACTCTATATTTCATTTTTGGTGCATGAGCAGGAATACTAGGAACATCCT
TAAGATTACTAATCCGATCAGAACTAGGAACACCTGGATCTTTAATTGGA
AATGATCAAATTTATAACGTTATTGTAACAGCACATGCTTTCGTAATGAT
TTTCTTTATAGTAATGCCTGTAATAGTAGGAGGAtttGGCAACTGACTTT
TACCttTAATATTAGGTGCACCTGACATAGCTTTTCCACGTCTCAaTAAC
ATAAGAttTTGGTTACTCCCCCCATCTCTTACACTATTAATCCTAAgAAG
AATAGTAgAAAATGGAGCAgGAACTGGATGAACAGTGTACCCCCCGCTTT
CAGCCAATATCGCCCATGGAGGCGCCTCTGTAGACTTAGCCATTTTCAGA
CTTCATCTTGCAGGTATCTCATCAATTCTAGGAGCTATTAATTTCATCTC
AACAATACTTAATATACACCCAAAAGGAATAATGCTAGACCAAATACCCC
TATTTGTATGAGCAATTATTATTACAGCAATCCTACTACTATTATCACTA
CCTGTCCTAGCAGGAGCAATTACAATACTACTCACAGATCGAAATTTAAA
TTCATCATTCTTTGATCCAGCAGGAGGAGGGGATCCAATTCTTTATCAAC
ACTTATTC
>DSBS716__Mordellistena_peloponnesensis_GR_Rhodes
GACTCTATATTTCATTTTTGGTGCATGAGCAGGAATACTAGGAACATCCT
TAAGATTACTAATCCGATCAGAACTAGGAACACCTGGATCTTTAATtGGA
AATGATCAAATTTATAACGTTATTGTAACAGCACATGCTTTCGTAATGAT
TTTCTTTATAGTAATGCCTGTAATAGTAGGAGGAtTTGGCAACtGACTTT
TACCTTtAATATTAGGTGCACCTGACATAGCTTTTCCACGTCTCAATAAC
ATAAGATtTTGGTTACTCCCCCCATCTCTTACACTATTAATCCTAAGAAG
AATAGTAGAAAATGGAGCAGGAACTGGATGAACAGTGTACCCCCCGCTTT
CAGCCAATATCGCCCATGGAGGCGCCTCTGTAGACTTAGCCATTTTCAGA
CTTCATCTTGCAGGTATCTCATCAATTCTAGGAGCTATTAATTTCATCTC
AACAATACTTAATATACACCCAAAAGGAATAATGCTAGACCAAATACCCC
TATTTGTATGAGCAATTATTATTACAGCAATCCTACTACTATTATCACTA
CCTGTCCTAGCAGGAGCAATTACaATACTACTCACAGATCGAAATTTAAA
TTCATCATTCTTTGATCCAGCAGGAGGAGGGGATCCAATTCTTTATCAAC
ACTTATTC
>DSBS700_Mordellistena_peloponnesensis_IT_Sardinia
GACTCTATATTTCATTTTTGGTGCATGAGCAGGaATACTAGGAACATCCT
tAAGAttACtAAtcCGAtCAGAACtAGGAACACCtGGAtCTttAAttGGA
AAtGAtCAAATTTATAACGTTATtGTAACAGCACAtGCtttCGTAAtGAT
TTTCTTTATAGTAAtGCCTGTAATAGTAGGAGGATTTGGCAACTGACTTT
TACCTTTAATATTAGGTGCACCTGACATAGCTTTTCCACGTCTCAATAAC
ATAAGATTTTGGTTACTCCCCCCATCTCTTACACTATTAATCCTAAGAAG
AATAGTAGAAAATGGAGCAGGAACTGGATGAACAGTGTACCCCCCGCTTT
CAGCCAATATCGCCCATGGAGGCGCCTCTGTAGACTTAGCCATTTTCAGG
CTTCATCTTGCAGGTATCTCATCAATTCTAGGAGCTATTAATTTCATCTC
AACAATACTTAATATACACCCAAAAGGAATAATGCTAGACCAAATACCCC
TATTTGTATGAGCAATTATTATTACAGCAATCCTGCTACTATTATCACTA
CCTGTCCTAGCAGGAGCAATTACAATACTTCTCACAGATCGAAATTTAAA
TTCATCATTCTTTGATCCAGCAGGAGGAGGGGATCCAATTCTTTATCAAC
ACTTATTC
>DSBS701_Mordellistena_peloponnesensis_IT_Sardinia
GACTCTATATTTCATTTTTGGTGCATGAGCAGGAATACTAGGAACATCCT
TAAGATTACTAATCCGATCAGAACTAGGAACACCTGGATCTTTAATTGGA
AATGATCAAATTTATAACGTTATTGTAACAGCACATGCTTTCGTAATGAT
TTTCTTTATAGTAATGCCTGTAATAGTAGGAGGATTTGGCAACTGACTTT
TACCTTTAATATTAGGTGCACCTGACATAGCTTTTCCACGTCTCAATAAC
ATAAGATTTTGGTTACTCCCCCCATCTCTTACACTATTAATCCTAAGAAG
AATAGTAGAAAATGGAGCAGGAACTGGATGAACAGTGTACCCCCCGCTTT
CAGCCAATATCGCCCATGGAGGCGCCTCTGTAGACTTAGCCATTTTCAGG
CTTCATCTTGCAGGTATCTCATCAATTCTAGGAGCTATTAATTTCATCTC
AACAATACTTAATATACACCCAAAAGGAATAATGCTAGACCAAATACCCC
TATTTGTATGAGCAATTATTATTACAGCAATCCTGCTACTATTATCACTA
CCTGTCCTAGCAGGAGCAATTACAATACTTCTCACAGATCGAAATTTAAA
TTCATCATTCTTTGATCCAGCAGGAGGAGGGGATCCAATTCTTTATCAAC
ACTTATTC
>DSBS702_Mordellistena_peloponnesensis_IT_Sardinia
GACTCTATATTTCATTTTTGGTGCATGAGCAGGAATACTAGGAACATCCT
TAAGATTACTAATCCGATCAGAACTAGGAACACCTGGATCTTTAATTGGA
AATGATCAAATTTATAACGTTATTGTAACAGCACATGCTTTCGTAATGAT
TTTCTTTATAGTAATGCCTGTAATAGTAGGAGGATttGGCAACTGACTTT
TACCTTTAATATTAGGTGCACCTGACATAGCTTTTCCACGTCTCAATAAC
ATAAGATTTTGGTTACTCCCCCCATCTCTTACACTATTAATCCTAAGAAG
AATAGTAGAAAATGGAGCAGGAACTGGATGAACAGTGTACCCCCCGCTTT
CAGCCAATATCGCCCATGGAGGCGCCTCTGTAGACTTAGCCATTTTCAGG
CTTCATCTTGCAGGTATCTCATCAATTCTAGGAGCTATTAATTTCATCTC
AACAATACTTAATATACACCCAAAAGGAATAATGCTAGACCAAATACCCC
TATTTGTATGAGCAATTATTATTACAGCAATCCTGCTACTATTATCACTA
CCTGTCCTAGCAGGAGCAATTACNATACTTCTCACAGATCGAAATTTAAA
TTCATCATTCTTTGATCCAGCAGGAGGAGGGGATCCAATTCTTTATCAAC
ACTTATTC
>DSBS703_Mordellistena_peloponnesensis_IT_Sardinia
GACTCTATATTTCATTTTTGGTGCATGAGCAGGAATACTAGGAACATCCT
TAAGATTACTAATCCGATCAGAACTAGGAACACCTGGATCTTTAATTGGA
AATGATCAAATTTATAACGTTATTGTAACAGCACATGCTTTCGTAATGAT
TTTCTTTATAGTAATGCCTGTAATAGTAGGAGGAtttGGCAACTGACttt
tACCttTAATATTAGGTGCACCTGACATAGCTTTTCCACGTCTCAATAAC
ATAAGATTTTGGTTACTCCCCCCATCTCTTACACTATTAATCCTAAGAAG
AATAGTAGAAAATGGAGCAGGAACTGGATGAACAGTGTACCCCCCGCTTT
CAGCCAATATCGCCCATGGAGGCGCCTCTGTAGACTTAGCCATTTTCAGG
CTTCATCTTGCAGGTATCTCATCAATTCTAGGAGCTATTAATTTCATCTC
AACAATACTTAATATACACCCAAAAGGAATAATGCTAGACCAAATACCCC
TATTTGTATGAGCAATTATTATTACAGCAATCCTGCTACTATTATCACTA
CCTGTCCTAGCAGGAGCAATTACAATACTTCTCACAGATCGAAATTTAAA
TTCATCATTCTTTGATCCAGCAGGAGGAGGGGATCCAATTCTTTATCAAC
ACTTATTC
>DSBS704_Mordellistena_peloponnesensis_IT_Sardinia
GACTCTATATTTCATTTTTGGTGCATGAGCAGGAATACTAGGAACATCCT
TAAGATTACTAATCCGATCAGAACTAGGAACACCTGGATCTTTAATtGGA
AATGATCAAATTTATAACGTTATTGTAACAGCACATGCTTTCGTAATGAT
TTTCTTTATAGTAAtGCCTGTAATAGTAGGAGGAtttGGCAACTGACttt
TACCTTTAATATTAGGTGCACCTGACATAGCTTTTCCACGTCTCAATAAC
ATAAGATTTTGGTTACTCCCCCCATCTCTTACACTATTAATCCTAAGAAG
AATAGTAGAAAATGGAGCAGGAACTGGATGAACAGTGTACCCCCCGCTTT
CAGCCAATATCGCCCATGGAGGCGCCTCTGTAGACTTAGCCATTTTCAGG
CTTCATCTTGCAGGTATCTCATCAATTCTAGGAGCTATTAATTTCATCTC
AACAATACTTAATATACACCCAAAAGGAATAATGCTAGACCAAATACCCC
TATTTGTATGAGCAATTATTATTACAGCAATCCTGCTACTATTATCACTA
CCTGTCCTAGCAGGAGCAATTACNATACTTCTCACAGATCGAAATTTAAA
TTCATCATTCTTTGATCCAGCAGGAGGAGGGGATCCAATTCTTTATCAAC
ACTTATTC
>DSBS619_Mordellistena_gemellata_SP
AACTNtatattTCATtTtTGGTGCATGAGCAGGAATAcTAGGAaCaTCTT
TTAGATTAYTGATCCGATCAGAACTAGGAACACCTGGATCTCTAATTGGA
AATGACCAAATTTATAAYGTTATTGTAACAGCACATGCTTTCGTAATGAT
TTTCTTTATAGTAATGCCTGTGATAGTAGGAGGATTTGGCAACTGACTCC
TACCTTTAATGTTAGGTGCCCCTGATATAGCTTTCCCACGTCTAAATAAC
ATAAGGTTTTGACTACTCCCCCCATCCCTTACCTTATTAATTCTAAGAAG
AATAGTAGAAAATGGAGCAGGAACTGGATGAACAGTGTATCCCCCTCTGT
CAGCCAATATTGCCCATGGAGGCGCCTCTGTAGATTTAGCTATTTTCAGG
CTTCATCTAGCCGGTATTTCATCAATCTTAGGAGCTATCAATTTTATCTC
AACTATACTTAATATACACCCaAAAGGAATAATGCTAGATCAAATGCCCT
TATTTGTATGAGCAATTATTATTACAGCAATCTTACTCCTATTATCACTT
CCTGTCCTAGCAGGAGCAATCACCATGCTACTCACAGATCGAAATTTAAA
TTCATCATTCTTTGACCCAGCAGGAGGAGGAGACCCAATCCTTTACCAAC
ATTTATTT
>DSBS620_Mordellistena_pyrenaea_SP
AACTTTATATTTCATTTTTGGTGCATGAGCAGGAATACTAGGAACATCTT
TAAGATTGTTAATCCGGTCAGAATTAGGAACACCTGGATCTTTAATTGGA
AATGATCAAATTTACAACGTTATTGTAACAGCACATGCTTTCGTAATGAT
TTTCTTTATAGTAATGCCTGTAATAGTAGGAGGATTTGGCAACTGACTCC
TACCTTTAATATTAGGAGCACCTGACATAGCTTTCCCACGTCTTAATAAC
ATAAGATTTTGGTTACTCCCCCCATCTCTTACCCTATTAATCCTAAGAAG
AATAGTAGAAAATGGAGCAGGAACTGGATGAACAGTATATCCCCCTCTTT
CAGCCAATATCGCCCATGGAGGCGCCTCTGTAGACTTAGCCATTTTCAGA
CTTCATCTTGCAGGTATCTCATCAATTCTAGGAGCTATTAATTTCATCTC
AACAATACTTAATATACaTCCAAAAGGAATAATGCTAGACCAAATACCCC
TATTTGTATGAGCAATTATTATTACAGCAATCTTACTACTATTATCATTA
CCTGTCCTAGCAGGAGCAATTACAATACTACTTACAGATCGAAATTTAAA
TTCATCATTCTTTGATCCAGCAGGAGGAGGAGATCCAATTCTTTATCAAC
ACTTATTT
>DSBS730_Mordellistena_pyrenaea_SP
AACTTTATATTTCATTTTTGGTGCATGAGCAGGAATACTAGGAACATCTT
TAAGATTGTTAATCCGGTCAGAACTAGGAACACCTGGATCTTTAATTGGA
AATGATCAAATTTACAACGTTATTGTAACAGCACATGCTTTCGTAATGAT
TTTCTTTATAGTAATGCCTGTAATAGTAGGAGGATTTGGCAACTGACTCC
TACCTTTAATATTAGGAGCACCTGACATAGCTTTCCCACGTCTTAATAAC
ATAAGATTTTGGTTACTCCCCCCATCTCTTACCCTATTAATCCTAAGAAG
AATAGTAGAAAATGGAGCAGGAACTGGATGAACAGTATATCCCCCTCTTT
CAGCCAATATCGCCCATGGAGGCGCCTCTGTAGACTTAGCCATTTTCAGA
CTTCATCTTGCAGGTATCTCATCAATTCTAGGAGCTATTAATTTCATCTC
AACAATACTTAATATACATCCAAAAGGAATAATGCTAGACCAAATACCCC
TATTTGTATGAGCAATTATTATTACAGCAATCTTACTACTATTATCATTA
CCTGTCCTAGCAGGAGCAATTACAATACTACTTACAGATCGAAATTTAAA
TTCATCATTCTTTGATCCAGCAGGAGGAGGAGATCCAATTCTTTATCAAC
ACTTATTT
>DSBS732_Mordellistena_pyrenaea_SP
NNNNNNNNNNNNNNNNNNTGgTGcaTgAgCaGGAATACTAGGAACATCtt
TAAGAttGttaATCCGGTCAGAaCTAGGAACACCTGGAtCTTtAATtGGA
AAtGAtCAAATttACAACGTtATtGTAACAGCACATGCTTtCGTAATGAT
TTtCTTtATAGTAATGCCTGTAATAGTAGGAGGATTtGGCAACTGACTCC
TACCTttAATATTAGGAGCaCCTGACATAGCTTtCCCACGTCTTAATAAC
ATAAGATTTtGGTTACTCCCCCCATCTCTTACCCTATTAATCCTAAGAAG
AATAGTAGAAAATGGAGCAGGAACTGGATGAACAGTATATCCCCCTCTTT
CAGCCAATATCGCCCATGGAGGCGCCTCTGTAGACTTAGCCATTTTCAGA
CTTCATCTTGCAGGTATCTCATCAATTCTAGGAGCTATTAATTTCATCTC
AACaATACTTAATATACCTCCAAAAGGAATAATGCTAGACCAAATACCCC
TATTTGTATGAGCAATTATTATTACAGCAATCTTACTACTATTATCATTA
CCTGTCCTAGCAGGAGCAATTACTATACTACTTACAGATCGAAATTTAAA
TTCATCATTCTTTGATCCAGCAGGAGGAGGAGATCCAATTCTTTAtCAAC
ACTTATTT
>DSBS731_Mordellistena_pyrenaea_SP
NNNNNNNNNNNNNNNNNNNNNNNNNNNNNNNGGAATACTAgGAACaTCTT
TAAGaTtGTTAATCCGGTCAGAACTaGGAACACcTGGATCTTtAAttGGA
AAtGAtCAAATttACAACGTtATtGTAACAGCaCATGCTttCGTAAtGAT
tttCTTtAtAGTAATGCCTGtAATAGTAGGAGGATttGGCAACTGACTCC
TACCTTtAATaTTAGGAGCaCCTGAcATAGCTTtCCCACGTCTTAATAAC
ATAAGATTTTGGTTACTCCCCCCATCTCTTACCCTATTAATcCTAAGAAG
AATAGTAGAAAATGGAGCAGGAACTGGATGAACAGTATATCCCCCTCTTT
CAGCCAATATCGCCCATGGAGGCGCCTCTGTAGAcTTAGCcATTTTCaGA
CTTCATCTTGCaGGTATcTCATCAATTCTAGGAGCTATTAATTTcATCTC
AACaATACTTAATATACCTCCAAAAgGAATAATGCTAGACCAAaTACCCC
TaTTTGTATGAGCAATTATTATTACAGCAATCTTACTACTATTATCATTA
CCTGTCCTAGCAGGAGCAATTACTATACTACTTACAGATCGAAATTTAAA
TTCATCATTCTTTGATCCAGCAGGAGGAGGAGATCCAATTCTTTATCAAC
AcTTATTT
>DSBS544_Natirrica_humeralis_SK
AACACTTTACTTTATGTTCGGTGCATGGGCCGGAATGCTAGGAACTTCCC
TGAGACTACTAATTCGATCAGAACTAGGTACCCCTGGAACTCTCATTGGA
GATGACCAAATTTATAATGTCATCGTAACAGCGCATGCTTTCATCATAAT
TTTCTTCATAGTGATGCCtGTAATAGTAGGGGGATTCGGCAACTGACTTG
TCCCACTAATATTAGGGGCCCCAGATATGGCCTTCCCCCGATTAAATAAT
ATAAGATTCTGGTTACTTCCTCCTTCTTTATCCCTACTTCTAATAAGAAG
CCTAGTAGAAAATGGGGCCGGAACTGGATGAACCGTTtACCCTCCCTTAT
CTTCCAACATCGCCCACGGCGGCTCCTCAgTAGACCTGGCCATTTTCAGA
CTCCATTTAGCAGGAGTATCTTCTATTCTTGGAGCTATCAATTTCATTTC
AACTATACTTAACATACGGCCAGCGGGAATAACTCTAGACCGAAtACCTC
TATTTGTGTGGGCCATTGCAATTACtGCTGTATTACTTCTTCTTTCTCTC
CCTGTCCTTGCAGGGGCTATCACTATACTCCTAACTGACCGAAATCTTAA
TACATCGTTCTTTGATCCCGCAGGAGGGGGTGACCCCATTCTTTACCAGC
ATCTGTTT
